# Supplementary material for: Functional connections between bird eggshell stiffness and nest characteristics through risk of egg collision in nests
Source: Ecol Lett. 2022 Mar 15;25(6):1421–31. doi: 10.1111/ele.14001 (PMC9315002; doi:10.1111/ele.14001)
Supplement: Supplementary file 1 — Table S1 [file ELE-25-1421-s001.xlsx]

## Sheet: merged_data_010322
Table S1. Bird species and their nest and egg traits examined in the study. The scientific names used in Birdtree.org and by IOC are included.
Species	Order	Family	Species_IOC	C	Site	Structure	Attachment	ClutchSize
Accipiter_badius	ACCIPITRIFORMES	Accipitridae	Accipiter badius	15347	B	A	A	2
Accipiter_cooperii	ACCIPITRIFORMES	Accipitridae	Accipiter cooperii	19349.7	B	A	A	4
Accipiter_gentilis	ACCIPITRIFORMES	Accipitridae	Accipiter gentilis	16759.9	B	A	A	2
Accipiter_nisus	ACCIPITRIFORMES	Accipitridae	Accipiter nisus	18248.4	B	A	A	4
Accipiter_striatus	ACCIPITRIFORMES	Accipitridae	Accipiter striatus	21577.3	B	A	A	1
Aegypius_monachus	ACCIPITRIFORMES	Accipitridae	Aegypius monachus	17776.9	B	A	A	1
Aquila_chrysaetos	ACCIPITRIFORMES	Accipitridae	Aquila chrysaetos	12661.8	B	A	A	2
Aquila_rapax	ACCIPITRIFORMES	Accipitridae	Aquila rapax	17294.6	B	A	A	2
Buteo_brachyurus	ACCIPITRIFORMES	Accipitridae	Buteo brachyurus	16399.2	B	A	A	2
Buteo_buteo	ACCIPITRIFORMES	Accipitridae	Buteo buteo	17830.7	B	A	A	2
Buteo_jamaicensis	ACCIPITRIFORMES	Accipitridae	Buteo jamaicensis	12808.5	B	A	A	2
Buteo_lagopus	ACCIPITRIFORMES	Accipitridae	Buteo lagopus	16519.2	B	A	A	4
Buteo_lineatus	ACCIPITRIFORMES	Accipitridae	Buteo lineatus	11832.3	B	A	A	2
Buteo_nitidus	ACCIPITRIFORMES	Accipitridae	Buteo nitidus	18291	B	A	A	2
Buteo_platypterus	ACCIPITRIFORMES	Accipitridae	Buteo platypterus	18241.6	B	A	A	2
Buteo_regalis	ACCIPITRIFORMES	Accipitridae	Buteo regalis	13316.2	B	A	A	4
Buteo_swainsoni	ACCIPITRIFORMES	Accipitridae	Buteo swainsoni	17159.6	B	A	A	2
Buteogallus_anthracinus	ACCIPITRIFORMES	Accipitridae	Buteogallus anthracinus	6712.61	B	A	A	2
Circaetus_gallicus	ACCIPITRIFORMES	Accipitridae	Circaetus gallicus	11230.6	B	A	A	1
Circus_aeruginosus	ACCIPITRIFORMES	Accipitridae	Circus aeruginosus	19241.8	A	A	A	1
Circus_cyaneus	ACCIPITRIFORMES	Accipitridae	Circus cyaneus	15539.6	A	A	A	4
Elanoides_forficatus	ACCIPITRIFORMES	Accipitridae	Elanoides forficatus	13782	C	A	A	2
Elanus_leucurus	ACCIPITRIFORMES	Accipitridae	Elanus leucurus	15578.4	B	A	A	4
Gyps_fulvus	ACCIPITRIFORMES	Accipitridae	Gyps fulvus	12669.5	A	A	A	2
Haliaeetus_albicilla	ACCIPITRIFORMES	Accipitridae	Haliaeetus albicilla	17106.8	B	A	A	1
Haliaeetus_leucocephalus	ACCIPITRIFORMES	Accipitridae	Haliaeetus ichthyaetus	13691.5	B	A	A	2
Haliaeetus_leucogaster	ACCIPITRIFORMES	Accipitridae	Haliaeetus leucogaster	18463.7	B	A	A	1
Haliaeetus_leucoryphus	ACCIPITRIFORMES	Accipitridae	Haliaeetus leucoryphus	17213	B	A	A	2
Haliastur_indus	ACCIPITRIFORMES	Accipitridae	Haliastur indus	15454.4	B	A	A	2
Hieraaetus_pennatus	ACCIPITRIFORMES	Accipitridae	Hieraaetus pennatus	13701.2	B	A	A	2
Ictinia_mississippiensis	ACCIPITRIFORMES	Accipitridae	Ictinia mississippiensis	15391.7	B	A	A	2
Milvus_migrans	ACCIPITRIFORMES	Accipitridae	Milvus migrans	15269.5	B	A	A	2
Neophron_percnopterus	ACCIPITRIFORMES	Accipitridae	Neophron percnopterus	17325.2	B	A	A	2
Parabuteo_unicinctus	ACCIPITRIFORMES	Accipitridae	Parabuteo unicinctus	17042.8	B	A	A	3
Pernis_apivorus	ACCIPITRIFORMES	Accipitridae	Pernis apivorus	10387	B	A	A	1
Rostrhamus_sociabilis	ACCIPITRIFORMES	Accipitridae	Rostrhamus sociabilis	16625.3	B	A	A	3
Sarcogyps_calvus	ACCIPITRIFORMES	Accipitridae	Sarcogyps calvus	14370.4	C	A	A	1
Cathartes_aura	ACCIPITRIFORMES	Cathartidae	Cathartes aura	13037.4	B	B	A	2
Coragyps_atratus	ACCIPITRIFORMES	Cathartidae	Coragyps atratus	10811.1	B	B	A	2
Gymnogyps_californianus	ACCIPITRIFORMES	Cathartidae	Gymnogyps californianus	20056.3	B	B	A	1
Pandion_haliaetus	ACCIPITRIFORMES	Pandionidae	Pandion haliaetus	21588.3	B	A	A	2
Sagittarius_serpentarius	ACCIPITRIFORMES	Sagittariidae	Sagittarius serpentarius	14928.5	B	A	A	1
Aix_sponsa	ANSERIFORMES	Anatidae	Aix sponsa	14333.6	B	B	A	2
Anas_acuta	ANSERIFORMES	Anatidae	Anas acuta	12923	A	A	A	7
Anas_bahamensis	ANSERIFORMES	Anatidae	Anas bahamensis	13903.5	B	A	A	6
Anas_crecca	ANSERIFORMES	Anatidae	Anas crecca	11301.4	C	A	A	9
Anas_fulvigula	ANSERIFORMES	Anatidae	Anas fulvigula	13607.9	B	B	A	9
Anas_platyrhynchos	ANSERIFORMES	Anatidae	Anas platyrhynchos	12949	B	B	A	8
Anas_poecilorhyncha	ANSERIFORMES	Anatidae	Anas poecilorhyncha	14816.8	B	A	A	9
Anas_rubripes	ANSERIFORMES	Anatidae	Anas rubripes	11276.3	B	B	A	6
Anser_albifrons	ANSERIFORMES	Anatidae	Anser albifrons	13578.2	A	A	A	2
Anser_brachyrhynchus	ANSERIFORMES	Anatidae	Anser brachyrhynchus	12980.8	A	A	A	5
Chen_canagica	ANSERIFORMES	Anatidae	Anser canagicus	13914.4	A	A	A	5
Aythya_affinis	ANSERIFORMES	Anatidae	Aythya affinis	14326.8	A	A	A	10
Aythya_americana	ANSERIFORMES	Anatidae	Aythya americana	18403.3	A	A	A	14
Aythya_collaris	ANSERIFORMES	Anatidae	Aythya collaris	16410.3	A	A	A	8
Aythya_marila	ANSERIFORMES	Anatidae	Aythya marila	11605.9	A	A	A	11
Aythya_valisineria	ANSERIFORMES	Anatidae	Aythya valisineria	15023.2	A	A	A	7
Branta_bernicla	ANSERIFORMES	Anatidae	Branta bernicla	9397.16	A	A	A	5
Branta_canadensis	ANSERIFORMES	Anatidae	Branta canadensis	14826.2	B	A	A	3
Bucephala_albeola	ANSERIFORMES	Anatidae	Bucephala albeola	22302.8	B	B	A	14
Bucephala_clangula	ANSERIFORMES	Anatidae	Bucephala clangula	18746.2	B	B	A	9
Bucephala_islandica	ANSERIFORMES	Anatidae	Bucephala islandica	18048.3	B	B	A	7
Cairina_moschata	ANSERIFORMES	Anatidae	Cairina moschata	12314.8	B	B	A	1
Chloephaga_hybrida	ANSERIFORMES	Anatidae	Chloephaga hybrida	9261.03	A	A	A	2
Chloephaga_picta	ANSERIFORMES	Anatidae	Chloephaga picta	9491.39	A	A	A	5
Clangula_hyemalis	ANSERIFORMES	Anatidae	Clangula hyemalis	11666.2	A	B	A	8
Cygnus_atratus	ANSERIFORMES	Anatidae	Cygnus atratus	11803.6	A	A	A	5
Cygnus_buccinator	ANSERIFORMES	Anatidae	Cygnus buccinator	14963.7	A	A	A	2
Cygnus_columbianus	ANSERIFORMES	Anatidae	Cygnus columbianus	12772.2	A	A	A	4
Cygnus_cygnus	ANSERIFORMES	Anatidae	Cygnus cygnus	10593	A	A	A	1
Cygnus_olor	ANSERIFORMES	Anatidae	Cygnus olor	12641.6	A	A	A	3
Dendrocygna_autumnalis	ANSERIFORMES	Anatidae	Dendrocygna autumnalis	24651.5	B	B	A	1
Dendrocygna_bicolor	ANSERIFORMES	Anatidae	Dendrocygna bicolor	17714.2	B	B	A	6
Dendrocygna_viduata	ANSERIFORMES	Anatidae	Dendrocygna viduata	17392.7	A	A	A	13
Histrionicus_histrionicus	ANSERIFORMES	Anatidae	Histrionicus histrionicus	8768.06	B	B	A	7
Anas_americana	ANSERIFORMES	Anatidae	Mareca americana	11491.4	A	A	A	7
Anas_penelope	ANSERIFORMES	Anatidae	Mareca penelope	11049.8	A	A	A	7
Anas_strepera	ANSERIFORMES	Anatidae	Mareca strepera	11110.9	A	A	A	5
Melanitta_fusca	ANSERIFORMES	Anatidae	Melanitta fusca	11075.6	A	A	A	5
Melanitta_nigra	ANSERIFORMES	Anatidae	Melanitta nigra	9633.26	A	A	A	5
Mergus_merganser	ANSERIFORMES	Anatidae	Mergus merganser	14002.5	B	B	A	8
Mergus_serrator	ANSERIFORMES	Anatidae	Mergus serrator	11464.2	A	A	A	8
Netta_rufina	ANSERIFORMES	Anatidae	Netta rufina	16433.1	A	A	A	1
Oxyura_jamaicensis	ANSERIFORMES	Anatidae	Oxyura jamaicensis	19532	A	A	A	4
Somateria_fischeri	ANSERIFORMES	Anatidae	Somateria fischeri	10038	A	A	A	1
Somateria_mollissima	ANSERIFORMES	Anatidae	Somateria mollissima	8709.22	A	A	A	8
Somateria_spectabilis	ANSERIFORMES	Anatidae	Somateria spectabilis	7202.89	A	A	A	3
Anas_clypeata	ANSERIFORMES	Anatidae	Spatula clypeata	11708.5	A	A	A	9
Anas_cyanoptera	ANSERIFORMES	Anatidae	Spatula cyanoptera	15484.2	A	A	A	8
Anas_discors	ANSERIFORMES	Anatidae	Spatula discors	15110.5	A	A	A	9
Tadorna_ferruginea	ANSERIFORMES	Anatidae	Tadorna ferruginea	12801	B	B	A	1
Thalassornis_leuconotus	ANSERIFORMES	Anatidae	Thalassornis leuconotus	11729.8	A	A	A	11
Anhima_cornuta	ANSERIFORMES	Anhimidae	Anhima cornuta	9457.47	A	A	A	2
Chauna_chavaria	ANSERIFORMES	Anhimidae	Chauna chavaria	7563.87	A	A	A	1
Aeronautes_saxatalis	APODIFORMES	Apodidae	Aeronautes saxatalis	24641.3	A	C	B	4
Apus_affinis	APODIFORMES	Apodidae	Apus affinis	10858.2	A	D	B	3
Apus_apus	APODIFORMES	Apodidae	Apus apus	20158.1	B	C	A	2
Apus_caffer	APODIFORMES	Apodidae	Apus caffer	14408.6	A	D	B	2
Chaetura_pelagica	APODIFORMES	Apodidae	Chaetura pelagica	17756.2	B	C	B	4
Chaetura_vauxi	APODIFORMES	Apodidae	Chaetura vauxi	41824.2	A	C	B	4
Cypseloides_niger	APODIFORMES	Apodidae	Cypseloides niger	16288.7	A	C	A	1
Cypsiurus_parvus	APODIFORMES	Apodidae	Cypsiurus parvus	15593.1	B	C	B	2
Hemiprocne_longipennis	APODIFORMES	Hemiprocnidae	Hemiprocne longipennis	16526.8	B	C	B	1
Archilochus_alexandri	APODIFORMES	Trochilidae	Archilochus alexandri	23294.7	B	C	A	2
Archilochus_colubris	APODIFORMES	Trochilidae	Archilochus colubris	21115.3	B	C	A	2
Calypte_anna	APODIFORMES	Trochilidae	Calypte anna	11932.4	B	C	A	2
Calypte_costae	APODIFORMES	Trochilidae	Calypte costae	21850.9	B	C	A	2
Selasphorus_sasin	APODIFORMES	Trochilidae	Selasphorus sasin	14768.3	B	C	A	2
Apteryx_australis	APTERYGIFORMES	Apterygidae	Apteryx australis	4846.1	A	B	A	1
Upupa_epops	BUCEROTIFORMES	Upupidae	Upupa epops	20579.4	B	B	A	5
Caprimulgus_carolinensis	CAPRIMULGIFORMES	Caprimulgidae	Antrostomus carolinensis	10461	A	A	A	2
Caprimulgus_vociferus	CAPRIMULGIFORMES	Caprimulgidae	Antrostomus vociferus	10482.4	A	A	A	2
Caprimulgus_affinis	CAPRIMULGIFORMES	Caprimulgidae	Caprimulgus affinis	10902.7	A	A	A	1
Caprimulgus_asiaticus	CAPRIMULGIFORMES	Caprimulgidae	Caprimulgus asiaticus	20785	A	A	A	2
Caprimulgus_climacurus	CAPRIMULGIFORMES	Caprimulgidae	Caprimulgus climacurus	21922.3	A	A	A	1
Caprimulgus_europaeus	CAPRIMULGIFORMES	Caprimulgidae	Caprimulgus europaeus	14355.1	A	A	A	2
Caprimulgus_indicus	CAPRIMULGIFORMES	Caprimulgidae	Caprimulgus indicus	14659.8	A	A	A	2
Macrodipteryx_longipennis	CAPRIMULGIFORMES	Caprimulgidae	Caprimulgus longipennis	26519	A	A	A	2
Caprimulgus_macrurus	CAPRIMULGIFORMES	Caprimulgidae	Caprimulgus macrurus	17062.3	A	A	A	1
Caprimulgus_pectoralis	CAPRIMULGIFORMES	Caprimulgidae	Caprimulgus pectoralis	15240.6	A	A	A	2
Caprimulgus_ruficollis	CAPRIMULGIFORMES	Caprimulgidae	Caprimulgus ruficollis	12225.3	A	A	A	1
Caprimulgus_rufigena	CAPRIMULGIFORMES	Caprimulgidae	Caprimulgus rufigena	18159.2	A	A	A	2
Macrodipteryx_vexillarius	CAPRIMULGIFORMES	Caprimulgidae	Caprimulgus vexillarius	10592.9	A	A	A	1
Chordeiles_acutipennis	CAPRIMULGIFORMES	Caprimulgidae	Chordeiles acutipennis	17220.5	A	A	A	2
Chordeiles_minor	CAPRIMULGIFORMES	Caprimulgidae	Chordeiles minor	17434.4	B	A	A	1
Nyctidromus_albicollis	CAPRIMULGIFORMES	Caprimulgidae	Nyctidromus albicollis	17534	A	A	A	2
Phalaenoptilus_nuttallii	CAPRIMULGIFORMES	Caprimulgidae	Phalaenoptilus nuttallii	12292.4	A	A	A	2
Nyctibius_griseus	CAPRIMULGIFORMES	Nyctibiidae	Nyctibius griseus	11090.6	B	A	A	1
Batrachostomus_javensis	CAPRIMULGIFORMES	Podargidae	Batrachostomus javensis	12321.9	B	C	A	1
Batrachostomus_stellatus	CAPRIMULGIFORMES	Podargidae	Batrachostomus stellatus	13682.5	B	A	A	1
Podargus_strigoides	CAPRIMULGIFORMES	Podargidae	Podargus strigoides	8917.91	B	A	A	3
Steatornis_caripensis	CAPRIMULGIFORMES	Steatornithidae	Steatornis caripensis	11343.8	A	A	A	1
Cariama_cristata	CARIAMIFORMES	Cariamidae	Cariama cristata	13708	B	A	A	1
Casuarius_bennetti	CASUARIIFORMES	Casuariidae	Casuarius bennetti	9207.71	A	A	A	1
Casuarius_casuarius	CASUARIIFORMES	Casuariidae	Casuarius casuarius	10399.2	A	A	A	1
Dromaius_novaehollandiae	CASUARIIFORMES	Casuariidae	Dromaius novaehollandiae	10938.6	A	A	A	1
Aethia_cristatella	CHARADRIIFORMES	Alcidae	Aethia cristatella	14815.5	A	B	A	1
Aethia_psittacula	CHARADRIIFORMES	Alcidae	Aethia psittacula	15680.1	A	B	A	1
Aethia_pusilla	CHARADRIIFORMES	Alcidae	Aethia pusilla	17896.1	A	B	A	1
Alca_torda	CHARADRIIFORMES	Alcidae	Alca torda	16722.4	A	B	A	1
Alle_alle	CHARADRIIFORMES	Alcidae	Alle alle	14765	A	B	A	1
Brachyramphus_marmoratus	CHARADRIIFORMES	Alcidae	Brachyramphus marmoratus	10471.1	B	A	A	1
Cepphus_columba	CHARADRIIFORMES	Alcidae	Cepphus columba	18155.8	A	B	A	2
Cepphus_grylle	CHARADRIIFORMES	Alcidae	Cepphus grylle	16368.7	A	B	A	2
Cerorhinca_monocerata	CHARADRIIFORMES	Alcidae	Cerorhinca monocerata	10050.1	A	B	A	1
Fratercula_arctica	CHARADRIIFORMES	Alcidae	Fratercula arctica	8671.16	A	B	A	1
Fratercula_cirrhata	CHARADRIIFORMES	Alcidae	Fratercula cirrhata	11599.9	A	B	A	1
Fratercula_corniculata	CHARADRIIFORMES	Alcidae	Fratercula corniculata	12554.9	A	B	A	1
Ptychoramphus_aleuticus	CHARADRIIFORMES	Alcidae	Ptychoramphus aleuticus	10588	A	B	A	1
Synthliboramphus_antiquus	CHARADRIIFORMES	Alcidae	Synthliboramphus antiquus	11887.1	A	B	A	2
Synthliboramphus_craveri	CHARADRIIFORMES	Alcidae	Synthliboramphus craveri	12390.2	A	B	A	2
Synthliboramphus_hypoleucus	CHARADRIIFORMES	Alcidae	Synthliboramphus hypoleucus	13963.8	A	B	A	1
Uria_aalge	CHARADRIIFORMES	Alcidae	Uria aalge	19107	A	B	A	1
Uria_lomvia	CHARADRIIFORMES	Alcidae	Uria lomvia	19951	A	A	A	1
Burhinus_capensis	CHARADRIIFORMES	Burhinidae	Burhinus capensis	14082.5	A	A	A	2
Burhinus_oedicnemus	CHARADRIIFORMES	Burhinidae	Burhinus oedicnemus	16738.1	A	A	A	1
Burhinus_vermiculatus	CHARADRIIFORMES	Burhinidae	Burhinus vermiculatus	12793.8	A	A	A	2
Charadrius_alexandrinus	CHARADRIIFORMES	Charadriidae	Charadrius alexandrinus	22116.4	A	A	A	2
Charadrius_dubius	CHARADRIIFORMES	Charadriidae	Charadrius dubius	14752.8	A	A	A	4
Charadrius_falklandicus	CHARADRIIFORMES	Charadriidae	Charadrius falklandicus	14842.4	A	A	A	3
Charadrius_hiaticula	CHARADRIIFORMES	Charadriidae	Charadrius hiaticula	12857.6	A	A	A	4
Charadrius_melodus	CHARADRIIFORMES	Charadriidae	Charadrius melodus	16936.6	A	A	A	4
Charadrius_modestus	CHARADRIIFORMES	Charadriidae	Charadrius modestus	7342.09	A	A	A	2
Charadrius_montanus	CHARADRIIFORMES	Charadriidae	Charadrius montanus	21817	A	A	A	3
Eudromias_morinellus	CHARADRIIFORMES	Charadriidae	Charadrius morinellus	6474.6	A	A	A	3
Charadrius_pecuarius	CHARADRIIFORMES	Charadriidae	Charadrius pecuarius	20556.2	A	A	A	2
Charadrius_semipalmatus	CHARADRIIFORMES	Charadriidae	Charadrius semipalmatus	11679.6	A	A	A	4
Charadrius_tricollaris	CHARADRIIFORMES	Charadriidae	Charadrius tricollaris	26412.4	A	A	A	2
Charadrius_vociferus	CHARADRIIFORMES	Charadriidae	Charadrius vociferus	12118.8	A	A	A	4
Charadrius_wilsonia	CHARADRIIFORMES	Charadriidae	Charadrius wilsonia	13111.5	A	A	A	2
Elseyornis_melanops	CHARADRIIFORMES	Charadriidae	Elseyornis melanops	20698.2	A	A	A	2
Erythrogonys_cinctus	CHARADRIIFORMES	Charadriidae	Erythrogonys cinctus	20413.1	A	A	A	4
Pluvialis_apricaria	CHARADRIIFORMES	Charadriidae	Pluvialis apricaria	8110.52	A	A	A	4
Pluvialis_dominica	CHARADRIIFORMES	Charadriidae	Pluvialis dominica	8113.89	A	A	A	4
Pluvialis_fulva	CHARADRIIFORMES	Charadriidae	Pluvialis fulva	9570.78	A	A	A	4
Pluvialis_squatarola	CHARADRIIFORMES	Charadriidae	Pluvialis squatarola	9054.15	A	A	A	4
Vanellus_armatus	CHARADRIIFORMES	Charadriidae	Vanellus armatus	15623.5	A	A	A	4
Vanellus_chilensis	CHARADRIIFORMES	Charadriidae	Vanellus chilensis	12431.1	A	A	A	1
Vanellus_coronatus	CHARADRIIFORMES	Charadriidae	Vanellus coronatus	11400.7	A	A	A	2
Vanellus_miles	CHARADRIIFORMES	Charadriidae	Vanellus miles	14079.3	A	A	A	4
Vanellus_senegallus	CHARADRIIFORMES	Charadriidae	Vanellus senegallus	12606.8	A	A	A	4
Vanellus_vanellus	CHARADRIIFORMES	Charadriidae	Vanellus vanellus	10100.5	A	A	A	3
Cursorius_cursor	CHARADRIIFORMES	Glareolidae	Cursorius cursor	20140.3	A	A	A	2
Cursorius_temminckii	CHARADRIIFORMES	Glareolidae	Cursorius temminckii	20625.2	A	A	A	1
Glareola_lactea	CHARADRIIFORMES	Glareolidae	Glareola lactea	16497.8	A	A	A	3
Glareola_maldivarum	CHARADRIIFORMES	Glareolidae	Glareola maldivarum	18605	A	A	A	2
Glareola_nordmanni	CHARADRIIFORMES	Glareolidae	Glareola nordmanni	12141.1	A	A	A	1
Glareola_nuchalis	CHARADRIIFORMES	Glareolidae	Glareola nuchalis	19666.6	A	A	A	2
Glareola_pratincola	CHARADRIIFORMES	Glareolidae	Glareola pratincola	13475.7	A	A	A	3
Rhinoptilus_africanus	CHARADRIIFORMES	Glareolidae	Rhinoptilus africanus	21897.9	A	A	A	1
Haematopus_ater	CHARADRIIFORMES	Haematopodidae	Haematopus ater	14205.3	A	A	A	2
Haematopus_ostralegus	CHARADRIIFORMES	Haematopodidae	Haematopus ostralegus	13077.5	A	A	A	3
Haematopus_palliatus	CHARADRIIFORMES	Haematopodidae	Haematopus palliatus	15176.1	A	A	A	2
Actophilornis_africanus	CHARADRIIFORMES	Jacanidae	Actophilornis africanus	46213.8	A	A	A	4
Hydrophasianus_chirurgus	CHARADRIIFORMES	Jacanidae	Hydrophasianus chirurgus	15865.3	A	A	A	4
Jacana_spinosa	CHARADRIIFORMES	Jacanidae	Jacana spinosa	25027.6	A	A	A	4
Metopidius_indicus	CHARADRIIFORMES	Jacanidae	Metopidius indicus	16168.7	A	A	A	3
Anous_minutus	CHARADRIIFORMES	Laridae	Anous minutus	10243.6	C	A	A	1
Anous_stolidus	CHARADRIIFORMES	Laridae	Anous stolidus	14687.2	C	A	A	1
Chlidonias_leucopterus	CHARADRIIFORMES	Laridae	Chlidonias leucopterus	15612.6	A	A	A	2
Chlidonias_niger	CHARADRIIFORMES	Laridae	Chlidonias niger	13076.6	A	A	A	3
Larus_cirrocephalus	CHARADRIIFORMES	Laridae	Chroicocephalus cirrocephalus	7407.93	A	A	A	3
Larus_genei	CHARADRIIFORMES	Laridae	Chroicocephalus genei	10579.6	A	A	A	3
Larus_maculipennis	CHARADRIIFORMES	Laridae	Chroicocephalus maculipennis	9316.78	A	A	A	2
Larus_novaehollandiae	CHARADRIIFORMES	Laridae	Chroicocephalus novaehollandiae	10968.4	A	A	A	2
Larus_philadelphia	CHARADRIIFORMES	Laridae	Chroicocephalus philadelphia	7483.07	B	A	A	3
Larus_ridibundus	CHARADRIIFORMES	Laridae	Chroicocephalus ridibundus	10031.2	B	A	A	3
Creagrus_furcatus	CHARADRIIFORMES	Laridae	Creagrus furcatus	7791.16	A	A	A	1
Sterna_nilotica	CHARADRIIFORMES	Laridae	Gelochelidon nilotica	12692.7	A	A	A	3
Gygis_alba	CHARADRIIFORMES	Laridae	Gygis alba	9205.62	B	B	A	1
Larus_minutus	CHARADRIIFORMES	Laridae	Hydrocoloeus minutus	12297.8	A	A	A	1
Sterna_caspia	CHARADRIIFORMES	Laridae	Hydroprogne caspia	10849.4	A	A	A	3
Larus_hemprichii	CHARADRIIFORMES	Laridae	Ichthyaetus hemprichii	10692.3	A	A	A	2
Larus_argentatus	CHARADRIIFORMES	Laridae	Larus argentatus	6881.86	A	A	A	2
Larus_californicus	CHARADRIIFORMES	Laridae	Larus californicus	7311.21	A	A	A	2
Larus_canus	CHARADRIIFORMES	Laridae	Larus canus	8628.11	C	A	A	1
Larus_delawarensis	CHARADRIIFORMES	Laridae	Larus delawarensis	8567.51	A	A	A	3
Larus_dominicanus	CHARADRIIFORMES	Laridae	Larus dominicanus	8630.62	A	A	A	3
Larus_fuscus	CHARADRIIFORMES	Laridae	Larus fuscus	8279.14	A	A	A	3
Larus_glaucescens	CHARADRIIFORMES	Laridae	Larus glaucescens	8985.99	A	A	A	2
Larus_glaucoides	CHARADRIIFORMES	Laridae	Larus glaucoides	7634.48	A	A	A	3
Larus_heermanni	CHARADRIIFORMES	Laridae	Larus heermanni	7703.42	A	A	A	3
Larus_hyperboreus	CHARADRIIFORMES	Laridae	Larus hyperboreus	8301.41	A	A	A	3
Larus_marinus	CHARADRIIFORMES	Laridae	Larus marinus	7997.89	A	A	A	2
Larus_occidentalis	CHARADRIIFORMES	Laridae	Larus occidentalis	9713.7	A	A	A	2
Larus_atricilla	CHARADRIIFORMES	Laridae	Leucophaeus atricilla	11264.4	A	A	A	2
Larus_pipixcan	CHARADRIIFORMES	Laridae	Leucophaeus pipixcan	10281.2	A	A	A	3
Leucophaeus_scoresbii	CHARADRIIFORMES	Laridae	Leucophaeus scoresbii	9357.25	A	A	A	4
Sterna_anaethetus	CHARADRIIFORMES	Laridae	Onychoprion anaethetus	12598.5	A	A	A	1
Sterna_fuscata	CHARADRIIFORMES	Laridae	Onychoprion fuscatus	12850.1	A	A	A	1
Pagophila_eburnea	CHARADRIIFORMES	Laridae	Pagophila eburnea	12008.5	A	A	A	2
Rissa_brevirostris	CHARADRIIFORMES	Laridae	Rissa brevirostris	8002.45	A	A	A	2
Rissa_tridactyla	CHARADRIIFORMES	Laridae	Rissa tridactyla	8259.54	A	A	A	2
Rynchops_niger	CHARADRIIFORMES	Laridae	Rynchops niger	12446.9	A	A	A	3
Sterna_dougallii	CHARADRIIFORMES	Laridae	Sterna dougallii	11001.4	A	A	A	1
Sterna_forsteri	CHARADRIIFORMES	Laridae	Sterna forsteri	11061	A	A	A	3
Sterna_hirundinacea	CHARADRIIFORMES	Laridae	Sterna hirundinacea	14267.3	A	A	A	2
Sterna_hirundo	CHARADRIIFORMES	Laridae	Sterna hirundo	12022.1	A	A	A	2
Sterna_paradisaea	CHARADRIIFORMES	Laridae	Sterna paradisaea	12586	A	A	A	2
Sterna_repressa	CHARADRIIFORMES	Laridae	Sterna repressa	12950.4	A	A	A	3
Sterna_striata	CHARADRIIFORMES	Laridae	Sterna striata	13496.4	A	A	A	1
Sterna_sumatrana	CHARADRIIFORMES	Laridae	Sterna sumatrana	16353.9	A	A	A	2
Sterna_trudeaui	CHARADRIIFORMES	Laridae	Sterna trudeaui	10508.9	A	A	A	2
Sterna_albifrons	CHARADRIIFORMES	Laridae	Sternula albifrons	13313.3	A	A	A	2
Sterna_antillarum	CHARADRIIFORMES	Laridae	Sternula antillarum	23762.9	A	A	A	1
Sterna_superciliaris	CHARADRIIFORMES	Laridae	Sternula superciliaris	13633.3	A	A	A	3
Sterna_bergii	CHARADRIIFORMES	Laridae	Thalasseus bergii	10308.6	A	A	A	1
Sterna_elegans	CHARADRIIFORMES	Laridae	Thalasseus elegans	13286.8	A	A	A	1
Sterna_maxima	CHARADRIIFORMES	Laridae	Thalasseus maximus	11071.8	A	A	A	3
Sterna_sandvicensis	CHARADRIIFORMES	Laridae	Thalasseus sandvicensis	12500.7	A	A	A	2
Xema_sabini	CHARADRIIFORMES	Laridae	Xema sabini	13762.9	A	A	A	2
Himantopus_himantopus	CHARADRIIFORMES	Recurvirostridae	Himantopus himantopus	12900.7	A	A	A	4
Recurvirostra_americana	CHARADRIIFORMES	Recurvirostridae	Recurvirostra americana	13522.8	A	A	A	4
Rostratula_benghalensis	CHARADRIIFORMES	Rostratulidae	Rostratula benghalensis	19812.4	A	A	A	1
Actitis_hypoleucos	CHARADRIIFORMES	Scolopacidae	Actitis hypoleucos	9233.78	B	A	A	4
Actitis_macularius	CHARADRIIFORMES	Scolopacidae	Actitis macularius	15396.5	A	A	A	4
Arenaria_interpres	CHARADRIIFORMES	Scolopacidae	Arenaria interpres	14889	A	A	A	4
Bartramia_longicauda	CHARADRIIFORMES	Scolopacidae	Bartramia longicauda	9570.8	A	A	A	4
Calidris_alpina	CHARADRIIFORMES	Scolopacidae	Calidris alpina	11303.8	A	A	A	4
Calidris_bairdii	CHARADRIIFORMES	Scolopacidae	Calidris bairdii	8745.04	A	A	A	4
Limicola_falcinellus	CHARADRIIFORMES	Scolopacidae	Calidris falcinellus	11777	A	A	A	4
Calidris_melanotos	CHARADRIIFORMES	Scolopacidae	Calidris melanotos	10636	A	A	A	9
Calidris_minutilla	CHARADRIIFORMES	Scolopacidae	Calidris minutilla	11563.6	A	A	A	4
Philomachus_pugnax	CHARADRIIFORMES	Scolopacidae	Calidris pugnax	9324.1	A	A	A	4
Calidris_pusilla	CHARADRIIFORMES	Scolopacidae	Calidris pusilla	11168.8	A	A	A	4
Gallinago_gallinago	CHARADRIIFORMES	Scolopacidae	Gallinago gallinago	13021.2	A	A	A	4
Gallinago_paraguaiae	CHARADRIIFORMES	Scolopacidae	Gallinago paraguaiae	8361.87	A	A	A	2
Limosa_fedoa	CHARADRIIFORMES	Scolopacidae	Limosa fedoa	8873.81	A	A	A	4
Limosa_haemastica	CHARADRIIFORMES	Scolopacidae	Limosa haemastica	7923.22	A	A	A	3
Limosa_lapponica	CHARADRIIFORMES	Scolopacidae	Limosa lapponica	7240.48	A	A	A	4
Limosa_limosa	CHARADRIIFORMES	Scolopacidae	Limosa limosa	8825.23	A	A	A	4
Numenius_americanus	CHARADRIIFORMES	Scolopacidae	Numenius americanus	6858.51	A	A	A	4
Numenius_arquata	CHARADRIIFORMES	Scolopacidae	Numenius arquata	8731.93	A	A	A	3
Numenius_phaeopus	CHARADRIIFORMES	Scolopacidae	Numenius phaeopus	7676.59	A	A	A	4
Phalaropus_fulicarius	CHARADRIIFORMES	Scolopacidae	Phalaropus fulicarius	16516.1	A	A	A	2
Phalaropus_lobatus	CHARADRIIFORMES	Scolopacidae	Phalaropus lobatus	18373.7	A	A	A	4
Steganopus_tricolor	CHARADRIIFORMES	Scolopacidae	Phalaropus tricolor	20865.6	A	A	A	4
Scolopax_minor	CHARADRIIFORMES	Scolopacidae	Scolopax minor	9751.44	A	A	A	4
Scolopax_rusticola	CHARADRIIFORMES	Scolopacidae	Scolopax rusticola	11205	A	A	A	4
Tringa_erythropus	CHARADRIIFORMES	Scolopacidae	Tringa erythropus	7436.88	A	A	A	1
Tringa_flavipes	CHARADRIIFORMES	Scolopacidae	Tringa flavipes	8565.4	A	A	A	4
Tringa_nebularia	CHARADRIIFORMES	Scolopacidae	Tringa nebularia	6788.49	A	A	A	1
Catoptrophorus_semipalmatus	CHARADRIIFORMES	Scolopacidae	Tringa semipalmata	7459.74	A	A	A	4
Tringa_solitaria	CHARADRIIFORMES	Scolopacidae	Tringa solitaria	14035.4	B	A	A	4
Tringa_totanus	CHARADRIIFORMES	Scolopacidae	Tringa totanus	7853.72	A	A	A	4
Xenus_cinereus	CHARADRIIFORMES	Scolopacidae	Xenus cinereus	12654.6	A	A	A	1
Stercorarius_longicaudus	CHARADRIIFORMES	Stercorariidae	Stercorarius longicaudus	9052.84	A	A	A	2
Catharacta_maccormicki	CHARADRIIFORMES	Stercorariidae	Stercorarius maccormicki	10033.8	A	A	A	2
Stercorarius_parasiticus	CHARADRIIFORMES	Stercorariidae	Stercorarius parasiticus	11693.4	A	A	A	2
Stercorarius_pomarinus	CHARADRIIFORMES	Stercorariidae	Stercorarius pomarinus	9169.54	A	A	A	2
Catharacta_skua	CHARADRIIFORMES	Stercorariidae	Stercorarius skua	9573.24	A	A	A	2
Turnix_ocellatus	CHARADRIIFORMES	Turnicidae	Turnix ocellatus	26563.6	A	A	A	2
Turnix_suscitator	CHARADRIIFORMES	Turnicidae	Turnix suscitator	22137.8	A	A	A	4
Turnix_sylvaticus	CHARADRIIFORMES	Turnicidae	Turnix sylvaticus	18781.6	A	A	A	3
Turnix_tanki	CHARADRIIFORMES	Turnicidae	Turnix tanki	22553.7	A	A	A	4
Anastomus_lamelligerus	CICONIIFORMES	Ciconiidae	Anastomus lamelligerus	17245.2	B	A	A	3
Ciconia_ciconia	CICONIIFORMES	Ciconiidae	Ciconia ciconia	15837.6	B	A	A	4
Mycteria_americana	CICONIIFORMES	Ciconiidae	Mycteria americana	21546.9	B	A	A	2
Mycteria_ibis	CICONIIFORMES	Ciconiidae	Mycteria ibis	18104.7	B	A	A	1
Mycteria_leucocephala	CICONIIFORMES	Ciconiidae	Mycteria leucocephala	17895.1	B	A	A	4
Colius_colius	COLIIFORMES	Coliidae	Colius colius	31476.6	C	C	A	4
Colius_striatus	COLIIFORMES	Coliidae	Colius striatus	31017.4	C	C	A	3
Urocolius_indicus	COLIIFORMES	Coliidae	Urocolius indicus	37255.5	C	C	A	2
Gallicolumba_stairi	COLUMBIFORMES	Columbidae	Alopecoenas stairi	14911.4	B	A	A	2
Chalcophaps_indica	COLUMBIFORMES	Columbidae	Chalcophaps indica	15445.5	C	A	A	2
Columba_livia	COLUMBIFORMES	Columbidae	Columba livia	20654.3	A	A	A	2
Columba_oenas	COLUMBIFORMES	Columbidae	Columba oenas	17500.1	B	B	A	2
Columba_palumbus	COLUMBIFORMES	Columbidae	Columba palumbus	15515.6	B	A	A	2
Columba_rupestris	COLUMBIFORMES	Columbidae	Columba rupestris	15991.4	A	A	A	2
Columbina_inca	COLUMBIFORMES	Columbidae	Columbina inca	19829.7	C	A	A	2
Columbina_minuta	COLUMBIFORMES	Columbidae	Columbina minuta	24444.6	C	A	A	1
Columbina_passerina	COLUMBIFORMES	Columbidae	Columbina passerina	28575.2	C	A	A	2
Columbina_talpacoti	COLUMBIFORMES	Columbidae	Columbina talpacoti	19644.8	C	A	A	2
Geopelia_striata	COLUMBIFORMES	Columbidae	Geopelia striata	22759	B	A	A	2
Geophaps_smithii	COLUMBIFORMES	Columbidae	Geophaps smithii	17983.2	A	A	A	1
Geotrygon_chrysia	COLUMBIFORMES	Columbidae	Geotrygon chrysia	9270.89	C	A	A	1
Geotrygon_montana	COLUMBIFORMES	Columbidae	Geotrygon montana	13686.5	C	A	A	2
Macropygia_unchall	COLUMBIFORMES	Columbidae	Macropygia unchall	16607.5	B	A	A	1
Oena_capensis	COLUMBIFORMES	Columbidae	Oena capensis	21030.2	C	A	A	1
Patagioenas_fasciata	COLUMBIFORMES	Columbidae	Patagioenas fasciata	17663.9	B	A	A	1
Patagioenas_leucocephala	COLUMBIFORMES	Columbidae	Patagioenas leucocephala	22486	B	A	A	1
Phapitreron_leucotis	COLUMBIFORMES	Columbidae	Phapitreron leucotis	16453.1	B	A	A	2
Ptilinopus_perousii	COLUMBIFORMES	Columbidae	Ptilinopus perousii	10578	B	A	A	1
Stigmatopelia_chinensis	COLUMBIFORMES	Columbidae	Spilopelia chinensis	14254.3	C	A	A	2
Stigmatopelia_senegalensis	COLUMBIFORMES	Columbidae	Spilopelia senegalensis	16704.8	C	A	A	2
Streptopelia_bitorquata	COLUMBIFORMES	Columbidae	Streptopelia bitorquata	16541.7	NA	A	A	1
Streptopelia_capicola	COLUMBIFORMES	Columbidae	Streptopelia capicola	14455	C	A	A	2
Streptopelia_orientalis	COLUMBIFORMES	Columbidae	Streptopelia orientalis	13006.3	C	A	A	2
Streptopelia_tranquebarica	COLUMBIFORMES	Columbidae	Streptopelia tranquebarica	22049.6	B	A	A	2
Treron_apicauda	COLUMBIFORMES	Columbidae	Treron apicauda	13704.3	B	A	A	2
Treron_pompadora	COLUMBIFORMES	Columbidae	Treron pompadora	21557.9	B	A	A	2
Treron_sphenurus	COLUMBIFORMES	Columbidae	Treron sphenurus	14372.6	B	A	A	2
Treron_vernans	COLUMBIFORMES	Columbidae	Treron vernans	16821.8	C	A	A	2
Turtur_afer	COLUMBIFORMES	Columbidae	Turtur afer	23470.1	C	A	A	2
Turtur_chalcospilos	COLUMBIFORMES	Columbidae	Turtur chalcospilos	19755.8	C	A	A	2
Zenaida_asiatica	COLUMBIFORMES	Columbidae	Zenaida asiatica	13906.3	B	A	A	2
Zenaida_macroura	COLUMBIFORMES	Columbidae	Zenaida macroura	13002.2	C	A	A	2
Alcedo_atthis	CORACIIFORMES	Alcedinidae	Alcedo atthis	15862.3	A	B	A	5
Ceryle_rudis	CORACIIFORMES	Alcedinidae	Ceryle rudis	16297.9	A	B	A	6
Chloroceryle_americana	CORACIIFORMES	Alcedinidae	Chloroceryle americana	19802.3	A	B	A	2
Alcedo_cristata	CORACIIFORMES	Alcedinidae	Corythornis cristatus	16614.3	A	B	A	4
Halcyon_albiventris	CORACIIFORMES	Alcedinidae	Halcyon albiventris	9735.12	A	B	A	3
Halcyon_chelicuti	CORACIIFORMES	Alcedinidae	Halcyon chelicuti	15497.7	B	B	A	3
Megaceryle_alcyon	CORACIIFORMES	Alcedinidae	Megaceryle alcyon	9065.07	A	B	A	6
Megaceryle_torquata	CORACIIFORMES	Alcedinidae	Megaceryle torquata	12176.4	A	B	A	1
Todiramphus_chloris	CORACIIFORMES	Alcedinidae	Todiramphus chloris	14950.8	B	B	A	1
Todiramphus_macleayii	CORACIIFORMES	Alcedinidae	Todiramphus macleayii	14397.7	C	B	A	4
Todiramphus_pyrrhopygius	CORACIIFORMES	Alcedinidae	Todiramphus pyrrhopygius	15736.3	B	B	A	3
Coracias_garrulus	CORACIIFORMES	Coraciidae	Coracias garrulus	11898.2	B	B	A	1
Coracias_naevia	CORACIIFORMES	Coraciidae	Coracias naevius	12270.8	B	B	A	4
Eurystomus_orientalis	CORACIIFORMES	Coraciidae	Eurystomus orientalis	19684.1	B	B	A	1
Merops_apiaster	CORACIIFORMES	Meropidae	Merops apiaster	15042.7	A	B	A	8
Merops_bullockoides	CORACIIFORMES	Meropidae	Merops bullockoides	18392.1	A	B	A	4
Merops_ornatus	CORACIIFORMES	Meropidae	Merops ornatus	17957.3	A	B	A	5
Merops_persicus	CORACIIFORMES	Meropidae	Merops persicus	11202	A	B	A	1
Merops_pusillus	CORACIIFORMES	Meropidae	Merops pusillus	19201.9	A	B	A	4
Merops_superciliosus	CORACIIFORMES	Meropidae	Merops superciliosus	14312.8	A	B	A	5
Merops_viridis	CORACIIFORMES	Meropidae	Merops viridis	17872.9	A	B	A	5
Momotus_momota	CORACIIFORMES	Momotidae	Momotus momota	15705.1	A	B	A	1
Todus_subulatus	CORACIIFORMES	Todidae	Todus subulatus	16745.5	A	B	A	1
Centropus_bengalensis	CUCULIFORMES	Cuculidae	Centropus bengalensis	21667.9	C	D	A	3
Centropus_senegalensis	CUCULIFORMES	Cuculidae	Centropus senegalensis	19956.1	C	D	A	2
Centropus_superciliosus	CUCULIFORMES	Cuculidae	Centropus superciliosus	19109.9	C	D	A	4
Centropus_viridis	CUCULIFORMES	Cuculidae	Centropus viridis	17546.6	C	D	A	3
Coccyzus_americanus	CUCULIFORMES	Cuculidae	Coccyzus americanus	10741.9	B	A	A	3
Coccyzus_erythropthalmus	CUCULIFORMES	Cuculidae	Coccyzus erythropthalmus	12024.1	B	A	A	4
Coccyzus_minor	CUCULIFORMES	Cuculidae	Coccyzus minor	12852	B	A	A	4
Crotophaga_ani	CUCULIFORMES	Cuculidae	Crotophaga ani	27873.5	C	A	A	4
Crotophaga_sulcirostris	CUCULIFORMES	Cuculidae	Crotophaga sulcirostris	33668.3	C	A	A	13
Geococcyx_californianus	CUCULIFORMES	Cuculidae	Geococcyx californianus	11201.6	C	A	A	5
Geococcyx_velox	CUCULIFORMES	Cuculidae	Geococcyx velox	11993.5	C	A	A	2
Guira_guira	CUCULIFORMES	Cuculidae	Guira guira	16433.2	B	A	A	4
Rhynochetos_jubatus	EURYPYGIFORMES	Rhynochetidae	Rhynochetos jubatus	6300.28	A	A	A	2
Falco_biarmicus	FALCONIFORMES	Falconidae	Falco biarmicus	19595.6	B	A	A	4
Falco_columbarius	FALCONIFORMES	Falconidae	Falco columbarius	15714.8	B	B	A	4
Falco_eleonorae	FALCONIFORMES	Falconidae	Falco eleonorae	14943.9	A	B	A	1
Falco_femoralis	FALCONIFORMES	Falconidae	Falco femoralis	14046.5	C	A	A	3
Falco_mexicanus	FALCONIFORMES	Falconidae	Falco mexicanus	17530.4	A	A	A	3
Falco_peregrinus	FALCONIFORMES	Falconidae	Falco peregrinus	13859.3	B	B	A	1
Falco_rusticolus	FALCONIFORMES	Falconidae	Falco rusticolus	16136.1	A	A	A	4
Falco_sparverius	FALCONIFORMES	Falconidae	Falco sparverius	15161	B	B	A	5
Falco_subbuteo	FALCONIFORMES	Falconidae	Falco subbuteo	23159	B	A	A	5
Falco_tinnunculus	FALCONIFORMES	Falconidae	Falco tinnunculus	18101.8	B	B	A	5
Phalcoboenus_australis	FALCONIFORMES	Falconidae	Phalcoboenus australis	17587.3	A	A	A	1
Crax_alector	GALLIFORMES	Cracidae	Crax alector	18244.3	B	A	A	1
Ortalis_vetula	GALLIFORMES	Cracidae	Ortalis vetula	38325.3	C	A	A	3
Numida_meleagris	GALLIFORMES	Numididae	Numida meleagris	52405.7	A	A	A	10
Callipepla_californica	GALLIFORMES	Odontophoridae	Callipepla californica	22145.3	A	A	A	12
Callipepla_gambelii	GALLIFORMES	Odontophoridae	Callipepla gambelii	39896.6	A	A	A	16
Callipepla_squamata	GALLIFORMES	Odontophoridae	Callipepla squamata	33288.6	A	A	A	12
Colinus_virginianus	GALLIFORMES	Odontophoridae	Colinus virginianus	26834.7	A	A	A	14
Cyrtonyx_montezumae	GALLIFORMES	Odontophoridae	Cyrtonyx montezumae	23163.8	B	D	A	14
Oreortyx_pictus	GALLIFORMES	Odontophoridae	Oreortyx pictus	23082.3	A	A	A	3
Alectoris_barbara	GALLIFORMES	Phasianidae	Alectoris barbara	32576.4	A	A	A	8
Alectoris_graeca	GALLIFORMES	Phasianidae	Alectoris graeca	19371.8	A	A	A	1
Ammoperdix_griseogularis	GALLIFORMES	Phasianidae	Ammoperdix griseogularis	20475.4	A	B	A	1
Arborophila_atrogularis	GALLIFORMES	Phasianidae	Arborophila atrogularis	23324.2	A	A	A	2
Arborophila_rufogularis	GALLIFORMES	Phasianidae	Arborophila rufogularis	19646	A	D	A	2
Argusianus_argus	GALLIFORMES	Phasianidae	Argusianus argus	9006.13	B	B	A	1
Bambusicola_fytchii	GALLIFORMES	Phasianidae	Bambusicola fytchii	31051.3	A	A	A	4
Bonasa_umbellus	GALLIFORMES	Phasianidae	Bonasa umbellus	25652.1	A	A	A	8
Centrocercus_urophasianus	GALLIFORMES	Phasianidae	Centrocercus urophasianus	14172.6	B	A	A	5
Coturnix_coturnix	GALLIFORMES	Phasianidae	Coturnix coturnix	20351.5	A	A	A	5
Crossoptilon_mantchuricum	GALLIFORMES	Phasianidae	Crossoptilon mantchuricum	20913.5	A	A	A	1
Dendragapus_obscurus	GALLIFORMES	Phasianidae	Dendragapus obscurus	18463.8	A	A	A	6
Coturnix_chinensis	GALLIFORMES	Phasianidae	Excalfactoria chinensis	26060.7	A	D	A	4
Dendragapus_canadensis	GALLIFORMES	Phasianidae	Falcipennis canadensis	21934.2	A	A	A	10
Francolinus_francolinus	GALLIFORMES	Phasianidae	Francolinus francolinus	31354.7	A	A	A	1
Francolinus_pintadeanus	GALLIFORMES	Phasianidae	Francolinus pintadeanus	25780.5	A	A	A	4
Gallus_gallus	GALLIFORMES	Phasianidae	Gallus gallus	20999	B	A	A	8
Gallus_sonneratii	GALLIFORMES	Phasianidae	Gallus sonneratii	17311.1	A	A	A	4
Lagopus_lagopus	GALLIFORMES	Phasianidae	Lagopus lagopus	14735.5	A	A	A	8
Lagopus_muta	GALLIFORMES	Phasianidae	Lagopus muta	15715.5	A	A	A	7
Lophura_leucomelanos	GALLIFORMES	Phasianidae	Lophura leucomelanos	32830.2	A	A	A	3
Lophura_nycthemera	GALLIFORMES	Phasianidae	Lophura nycthemera	23338.8	A	A	A	6
Lophura_swinhoii	GALLIFORMES	Phasianidae	Lophura swinhoii	19520.4	A	A	A	6
Tetrao_tetrix	GALLIFORMES	Phasianidae	Lyrurus tetrix	14021.6	A	A	A	9
Meleagris_gallopavo	GALLIFORMES	Phasianidae	Meleagris gallopavo	18381.6	A	A	A	1
Meleagris_ocellata	GALLIFORMES	Phasianidae	Meleagris ocellata	18706.4	A	A	A	2
Pavo_cristatus	GALLIFORMES	Phasianidae	Pavo cristatus	24279.7	A	A	A	4
Pavo_muticus	GALLIFORMES	Phasianidae	Pavo muticus	15800.2	A	A	A	1
Francolinus_coqui	GALLIFORMES	Phasianidae	Peliperdix coqui	223377	A	A	A	5
Perdix_dauurica	GALLIFORMES	Phasianidae	Perdix dauurica	35017.2	A	A	A	1
Perdix_perdix	GALLIFORMES	Phasianidae	Perdix perdix	28615.6	A	A	A	18
Phasianus_colchicus	GALLIFORMES	Phasianidae	Phasianus colchicus	22669.2	A	A	A	1
Francolinus_hildebrandti	GALLIFORMES	Phasianidae	Pternistis hildebrandti	87120.7	A	A	A	3
Francolinus_squamatus	GALLIFORMES	Phasianidae	Pternistis squamatus	98331.9	A	A	A	4
Syrmaticus_ellioti	GALLIFORMES	Phasianidae	Syrmaticus ellioti	21636.3	A	A	A	1
Syrmaticus_reevesii	GALLIFORMES	Phasianidae	Syrmaticus reevesii	13803	A	A	A	6
Tetrao_urogallus	GALLIFORMES	Phasianidae	Tetrao urogallus	13706.1	A	A	A	7
Tetraogallus_tibetanus	GALLIFORMES	Phasianidae	Tetraogallus tibetanus	17063.6	A	A	A	1
Bonasa_bonasia	GALLIFORMES	Phasianidae	Tetrastes bonasia	13454.1	A	A	A	1
Tragopan_caboti	GALLIFORMES	Phasianidae	Tragopan caboti	19368.5	B	A	A	4
Tympanuchus_cupido	GALLIFORMES	Phasianidae	Tympanuchus cupido	25560.7	A	A	A	10
Gavia_adamsii	GAVIIFORMES	Gaviidae	Gavia adamsii	13059	A	A	A	1
Gavia_arctica	GAVIIFORMES	Gaviidae	Gavia arctica	11573.5	A	A	A	2
Gavia_immer	GAVIIFORMES	Gaviidae	Gavia immer	13344.5	A	A	A	2
Gavia_pacifica	GAVIIFORMES	Gaviidae	Gavia pacifica	11902.9	A	A	A	2
Gavia_stellata	GAVIIFORMES	Gaviidae	Gavia stellata	9532.33	A	A	A	1
Aramus_guarauna	GRUIFORMES	Aramidae	Aramus guarauna	13696.5	B	A	A	5
Grus_canadensis	GRUIFORMES	Gruidae	Antigone canadensis	12275.8	A	A	A	2
Balearica_pavonina	GRUIFORMES	Gruidae	Balearica pavonina	11650.2	A	A	A	2
Grus_americana	GRUIFORMES	Gruidae	Grus americana	7986.96	A	A	A	1
Grus_grus	GRUIFORMES	Gruidae	Grus grus	9776.59	A	A	A	1
Grus_virgo	GRUIFORMES	Gruidae	Grus virgo	19963.1	A	A	A	1
Amaurornis_flavirostra	GRUIFORMES	Rallidae	Amaurornis flavirostra	17780.9	C	A	A	4
Amaurornis_phoenicurus	GRUIFORMES	Rallidae	Amaurornis phoenicurus	16168.5	A	A	A	7
Aramides_cajanea	GRUIFORMES	Rallidae	Aramides cajaneus	15601.2	C	A	A	2
Crex_crex	GRUIFORMES	Rallidae	Crex crex	15983.8	A	A	A	11
Fulica_americana	GRUIFORMES	Rallidae	Fulica americana	18822.2	A	A	A	7
Fulica_armillata	GRUIFORMES	Rallidae	Fulica armillata	16837.2	A	A	A	4
Fulica_atra	GRUIFORMES	Rallidae	Fulica atra	20001.1	A	A	A	3
Fulica_cristata	GRUIFORMES	Rallidae	Fulica cristata	15364.9	A	A	A	7
Gallicrex_cinerea	GRUIFORMES	Rallidae	Gallicrex cinerea	11993.8	A	D	A	3
Gallinula_chloropus	GRUIFORMES	Rallidae	Gallinula chloropus	22107	C	A	A	6
Gallirallus_philippensis	GRUIFORMES	Rallidae	Gallirallus philippensis	19137.6	C	B	A	6
Gallirallus_striatus	GRUIFORMES	Rallidae	Gallirallus striatus	19183.4	A	A	A	2
Gallirallus_torquatus	GRUIFORMES	Rallidae	Gallirallus torquatus	22182.3	A	NA	A	5
Laterallus_jamaicensis	GRUIFORMES	Rallidae	Laterallus jamaicensis	27666.6	C	D	A	4
Neocrex_erythrops	GRUIFORMES	Rallidae	Neocrex erythrops	18817.9	C	C	A	2
Porphyrio_martinica	GRUIFORMES	Rallidae	Porphyrio martinica	13248.5	A	A	A	4
Porphyrio_porphyrio	GRUIFORMES	Rallidae	Porphyrio porphyrio	13307.4	C	A	A	6
Porzana_carolina	GRUIFORMES	Rallidae	Porzana carolina	26348.1	A	A	A	10
Porzana_cinerea	GRUIFORMES	Rallidae	Porzana cinerea	21726.5	A	A	A	3
Porzana_fusca	GRUIFORMES	Rallidae	Porzana fusca	19173.4	C	A	A	2
Porzana_porzana	GRUIFORMES	Rallidae	Porzana porzana	20463.3	C	C	A	8
Porzana_pusilla	GRUIFORMES	Rallidae	Porzana pusilla	27914.2	A	C	A	7
Rallus_elegans	GRUIFORMES	Rallidae	Rallus elegans	22036.5	A	A	A	10
Rallus_limicola	GRUIFORMES	Rallidae	Rallus limicola	20866.1	A	A	A	7
Rallus_longirostris	GRUIFORMES	Rallidae	Rallus longirostris	19942.1	A	A	A	10
Opisthocomus_hoazin	OPISTHOCOMIFORMES	Opisthocomidae	Opisthocomus hoazin	20316.4	C	A	A	1
Eupodotis_caerulescens	OTIDIFORMES	Otididae	Eupodotis caerulescens	13231.8	A	A	A	2
Eupodotis_ruficrista	OTIDIFORMES	Otididae	Lophotis ruficrista	12119.6	A	NA	A	2
Otis_tarda	OTIDIFORMES	Otididae	Otis tarda	15727.9	A	A	A	2
Tetrax_tetrax	OTIDIFORMES	Otididae	Tetrax tetrax	14518.7	A	A	A	1
Acanthiza_chrysorrhoa	PASSERIFORMES	Acanthizidae	Acanthiza chrysorrhoa	14654.9	C	D	A	3
Acanthiza_pusilla	PASSERIFORMES	Acanthizidae	Acanthiza pusilla	23495.4	C	D	A	3
Gerygone_sulphurea	PASSERIFORMES	Acanthizidae	Gerygone sulphurea	13416.7	B	D	C	2
Smicrornis_brevirostris	PASSERIFORMES	Acanthizidae	Smicrornis brevirostris	37301.8	C	D	C	2
Acrocephalus_arundinaceus	PASSERIFORMES	Acrocephalidae	Acrocephalus arundinaceus	20584.1	C	C	B	5
Acrocephalus_gracilirostris	PASSERIFORMES	Acrocephalidae	Acrocephalus gracilirostris	12338.7	C	C	B	2
Acrocephalus_palustris	PASSERIFORMES	Acrocephalidae	Acrocephalus palustris	19775.7	C	C	B	5
Acrocephalus_schoenobaenus	PASSERIFORMES	Acrocephalidae	Acrocephalus schoenobaenus	22938.9	C	C	B	5
Acrocephalus_scirpaceus	PASSERIFORMES	Acrocephalidae	Acrocephalus scirpaceus	19001.3	C	C	B	5
Hippolais_icterina	PASSERIFORMES	Acrocephalidae	Hippolais icterina	14173.3	B	C	A	5
Hippolais_polyglotta	PASSERIFORMES	Acrocephalidae	Hippolais polyglotta	16175.5	B	C	A	4
Aegithalos_caudatus	PASSERIFORMES	Aegithalidae	Aegithalos caudatus	28229	C	D	A	5
Psaltriparus_minimus	PASSERIFORMES	Aegithalidae	Psaltriparus minimus	25037.5	C	D	C	7
Alauda_arvensis	PASSERIFORMES	Alaudidae	Alauda arvensis	16077	A	C	A	4
Ammomanes_deserti	PASSERIFORMES	Alaudidae	Ammomanes deserti	16522.8	A	C	A	4
Ammomanes_phoenicura	PASSERIFORMES	Alaudidae	Ammomanes phoenicura	18799.8	A	C	A	3
Calandrella_brachydactyla	PASSERIFORMES	Alaudidae	Calandrella brachydactyla	21592.3	A	C	A	4
Calandrella_cinerea	PASSERIFORMES	Alaudidae	Calandrella cinerea	17749.5	A	C	A	2
Chersomanes_albofasciata	PASSERIFORMES	Alaudidae	Chersomanes albofasciata	18469.9	A	C	A	3
Eremophila_alpestris	PASSERIFORMES	Alaudidae	Eremophila alpestris	17079.3	A	C	A	4
Galerida_cristata	PASSERIFORMES	Alaudidae	Galerida cristata	15685.6	A	D	A	5
Galerida_magnirostris	PASSERIFORMES	Alaudidae	Galerida magnirostris	20295.8	A	C	A	3
Lullula_arborea	PASSERIFORMES	Alaudidae	Lullula arborea	12892.3	A	C	A	4
Melanocorypha_calandra	PASSERIFORMES	Alaudidae	Melanocorypha calandra	18350.7	A	C	A	1
Melanocorypha_mongolica	PASSERIFORMES	Alaudidae	Melanocorypha mongolica	17747.3	A	C	A	5
Mirafra_africana	PASSERIFORMES	Alaudidae	Mirafra africana	15320.8	A	D	A	3
Mirafra_javanica	PASSERIFORMES	Alaudidae	Mirafra javanica	17860.8	A	D	A	3
Artamus_cyanopterus	PASSERIFORMES	Artamidae	Artamus cyanopterus	16038.3	B	C	A	3
Artamus_leucorynchus	PASSERIFORMES	Artamidae	Artamus leucorynchus	12221.2	C	C	A	2
Artamus_personatus	PASSERIFORMES	Artamidae	Artamus personatus	17064.9	C	C	A	2
Artamus_superciliosus	PASSERIFORMES	Artamidae	Artamus superciliosus	13011.7	C	C	A	2
Cracticus_nigrogularis	PASSERIFORMES	Artamidae	Cracticus nigrogularis	11928.9	B	C	A	3
Cracticus_torquatus	PASSERIFORMES	Artamidae	Cracticus torquatus	19195.6	B	C	A	2
Gymnorhina_tibicen	PASSERIFORMES	Artamidae	Gymnorhina tibicen	11976.9	B	C	A	4
Bombycilla_cedrorum	PASSERIFORMES	Bombycillidae	Bombycilla cedrorum	12079.2	C	C	A	4
Bombycilla_garrulus	PASSERIFORMES	Bombycillidae	Bombycilla garrulus	12533.3	B	C	A	6
Calcarius_lapponicus	PASSERIFORMES	Calcariidae	Calcarius lapponicus	24965.5	A	C	A	5
Calcarius_ornatus	PASSERIFORMES	Calcariidae	Calcarius ornatus	29350.2	A	C	A	4
Plectrophenax_nivalis	PASSERIFORMES	Calcariidae	Plectrophenax nivalis	16600.8	A	B	A	4
Coracina_maxima	PASSERIFORMES	Campephagidae	Coracina maxima	13482.6	B	C	A	2
Cardinalis_cardinalis	PASSERIFORMES	Cardinalidae	Cardinalis cardinalis	17601.6	C	C	A	3
Cardinalis_sinuatus	PASSERIFORMES	Cardinalidae	Cardinalis sinuatus	25516.7	C	C	A	4
Passerina_amoena	PASSERIFORMES	Cardinalidae	Passerina amoena	24186	C	C	A	3
Passerina_caerulea	PASSERIFORMES	Cardinalidae	Passerina caerulea	10849.5	C	C	A	4
Passerina_ciris	PASSERIFORMES	Cardinalidae	Passerina ciris	22075.2	C	C	A	4
Passerina_cyanea	PASSERIFORMES	Cardinalidae	Passerina cyanea	17845.9	C	C	A	4
Pheucticus_ludovicianus	PASSERIFORMES	Cardinalidae	Pheucticus ludovicianus	17059.3	C	C	A	2
Pheucticus_melanocephalus	PASSERIFORMES	Cardinalidae	Pheucticus melanocephalus	13679.8	B	C	A	3
Piranga_flava	PASSERIFORMES	Cardinalidae	Piranga flava	15250.2	C	C	A	4
Piranga_ludoviciana	PASSERIFORMES	Cardinalidae	Piranga ludoviciana	12110.6	B	C	A	4
Piranga_olivacea	PASSERIFORMES	Cardinalidae	Piranga olivacea	13315.5	B	C	A	4
Piranga_rubra	PASSERIFORMES	Cardinalidae	Piranga rubra	13594.7	B	C	A	3
Spiza_americana	PASSERIFORMES	Cardinalidae	Spiza americana	23955	C	C	A	4
Certhia_americana	PASSERIFORMES	Certhiidae	Certhia americana	29073.9	B	B	A	6
Certhia_familiaris	PASSERIFORMES	Certhiidae	Certhia familiaris	19431.8	B	B	A	6
Cettia_cetti	PASSERIFORMES	Cettiidae	Cettia cetti	17051.4	C	C	A	1
Cettia_diphone	PASSERIFORMES	Cettiidae	Horornis diphone	14993.7	C	D	A	6
Cettia_fortipes	PASSERIFORMES	Cettiidae	Horornis fortipes	14574.6	C	C	A	1
Cinclus_cinclus	PASSERIFORMES	Cinclidae	Cinclus cinclus	13725.4	A	D	A	7
Cinclus_mexicanus	PASSERIFORMES	Cinclidae	Cinclus mexicanus	6583.34	A	D	A	1
Cisticola_cantans	PASSERIFORMES	Cisticolidae	Cisticola cantans	13093.8	C	D	A	3
Cisticola_chiniana	PASSERIFORMES	Cisticolidae	Cisticola chiniana	15137.7	C	D	A	3
Cisticola_exilis	PASSERIFORMES	Cisticolidae	Cisticola exilis	25058.3	C	D	B	3
Cisticola_fulvicapilla	PASSERIFORMES	Cisticolidae	Cisticola fulvicapilla	26213.7	C	D	A	4
Cisticola_galactotes	PASSERIFORMES	Cisticolidae	Cisticola galactotes	24802	C	D	A	3
Cisticola_juncidis	PASSERIFORMES	Cisticolidae	Cisticola juncidis	24115.5	C	D	A	3
Cisticola_lais	PASSERIFORMES	Cisticolidae	Cisticola lais	12079.2	C	D	A	4
Cisticola_robustus	PASSERIFORMES	Cisticolidae	Cisticola robustus	18106.2	C	D	A	4
Cisticola_subruficapilla	PASSERIFORMES	Cisticolidae	Cisticola subruficapilla	15754.7	C	D	A	4
Cisticola_tinniens	PASSERIFORMES	Cisticolidae	Cisticola tinniens	18827.7	C	D	A	3
Malcorus_pectoralis	PASSERIFORMES	Cisticolidae	Malcorus pectoralis	39602.7	C	D	A	4
Orthotomus_atrogularis	PASSERIFORMES	Cisticolidae	Orthotomus atrogularis	24231.5	C	D	A	4
Orthotomus_sutorius	PASSERIFORMES	Cisticolidae	Orthotomus sutorius	25482.2	C	D	A	4
Prinia_atrogularis	PASSERIFORMES	Cisticolidae	Prinia atrogularis	18458.2	C	C	A	3
Prinia_crinigera	PASSERIFORMES	Cisticolidae	Prinia crinigera	19100.3	C	D	A	3
Prinia_familiaris	PASSERIFORMES	Cisticolidae	Prinia familiaris	23237	C	D	A	3
Prinia_flaviventris	PASSERIFORMES	Cisticolidae	Prinia flaviventris	25284.5	C	D	C	4
Prinia_gracilis	PASSERIFORMES	Cisticolidae	Prinia gracilis	28396.5	C	D	A	1
Prinia_inornata	PASSERIFORMES	Cisticolidae	Prinia inornata	33738.3	C	D	C	4
Prinia_maculosa	PASSERIFORMES	Cisticolidae	Prinia maculosa	36557.9	C	D	A	3
Prinia_rufescens	PASSERIFORMES	Cisticolidae	Prinia rufescens	24613.8	C	C	A	3
Prinia_subflava	PASSERIFORMES	Cisticolidae	Prinia subflava	27683.9	C	D	C	3
Prinia_sylvatica	PASSERIFORMES	Cisticolidae	Prinia sylvatica	17635.5	C	D	A	4
Corcorax_melanorhamphos	PASSERIFORMES	Corcoracidae	Corcorax melanorhamphos	18211.7	B	C	A	4
Aphelocoma_californica	PASSERIFORMES	Corvidae	Aphelocoma californica	13357.3	C	A	A	3
Aphelocoma_coerulescens	PASSERIFORMES	Corvidae	Aphelocoma coerulescens	17084.5	C	A	A	3
Aphelocoma_ultramarina	PASSERIFORMES	Corvidae	Aphelocoma ultramarina	17072.7	B	C	A	3
Cissa_chinensis	PASSERIFORMES	Corvidae	Cissa chinensis	13374.7	C	C	A	5
Corvus_monedula	PASSERIFORMES	Corvidae	Coloeus monedula	15768	B	B	A	5
Corvus_bennetti	PASSERIFORMES	Corvidae	Corvus bennetti	12247.8	C	C	A	4
Corvus_brachyrhynchos	PASSERIFORMES	Corvidae	Corvus brachyrhynchos	15369.1	C	C	A	5
Corvus_corax	PASSERIFORMES	Corvidae	Corvus corax	10098.9	B	A	A	6
Corvus_corone	PASSERIFORMES	Corvidae	Corvus corone	12452.4	B	C	A	4
Corvus_cryptoleucus	PASSERIFORMES	Corvidae	Corvus cryptoleucus	13694.8	B	C	A	4
Corvus_frugilegus	PASSERIFORMES	Corvidae	Corvus frugilegus	11736	B	C	A	6
Corvus_macrorhynchos	PASSERIFORMES	Corvidae	Corvus macrorhynchos	14568	B	C	A	3
Corvus_ossifragus	PASSERIFORMES	Corvidae	Corvus ossifragus	8728.93	C	C	A	4
Cyanocitta_cristata	PASSERIFORMES	Corvidae	Cyanocitta cristata	17020.1	C	C	A	5
Cyanocitta_stelleri	PASSERIFORMES	Corvidae	Cyanocitta stelleri	11715.4	B	C	A	4
Cyanocorax_yncas	PASSERIFORMES	Corvidae	Cyanocorax yncas	11909.7	C	C	A	3
Cyanopica_cyanus	PASSERIFORMES	Corvidae	Cyanopica cyanus	15060.6	B	C	A	7
Garrulus_glandarius	PASSERIFORMES	Corvidae	Garrulus glandarius	15920.4	B	C	A	4
Gymnorhinus_cyanocephalus	PASSERIFORMES	Corvidae	Gymnorhinus cyanocephalus	14816.6	B	C	A	4
Nucifraga_caryocatactes	PASSERIFORMES	Corvidae	Nucifraga caryocatactes	11532.6	B	C	A	2
Perisoreus_canadensis	PASSERIFORMES	Corvidae	Perisoreus canadensis	12601.3	B	C	A	4
Perisoreus_infaustus	PASSERIFORMES	Corvidae	Perisoreus infaustus	12259.9	B	C	A	4
Pica_hudsonia	PASSERIFORMES	Corvidae	Pica hudsonia	10310.7	B	D	A	7
Pica_nuttalli	PASSERIFORMES	Corvidae	Pica nuttalli	16831.8	B	D	A	6
Pica_pica	PASSERIFORMES	Corvidae	Pica pica	10880.2	B	D	A	7
Cyanocorax_morio	PASSERIFORMES	Corvidae	Psilorhinus morio	11967.3	B	A	A	6
Pyrrhocorax_pyrrhocorax	PASSERIFORMES	Corvidae	Pyrrhocorax pyrrhocorax	8602.69	A	B	A	1
Phytotoma_rutila	PASSERIFORMES	Cotingidae	Phytotoma rutila	18322.5	C	C	A	3
Dicrurus_adsimilis	PASSERIFORMES	Dicruridae	Dicrurus adsimilis	14414.8	B	C	B	3
Dicrurus_aeneus	PASSERIFORMES	Dicruridae	Dicrurus aeneus	16358.1	B	C	B	3
Dicrurus_hottentottus	PASSERIFORMES	Dicruridae	Dicrurus hottentottus	11894.6	C	C	B	4
Dicrurus_leucophaeus	PASSERIFORMES	Dicruridae	Dicrurus leucophaeus	14735	B	C	B	3
Dicrurus_macrocercus	PASSERIFORMES	Dicruridae	Dicrurus macrocercus	14800.1	B	C	B	4
Dicrurus_remifer	PASSERIFORMES	Dicruridae	Dicrurus remifer	12776.8	B	C	B	3
Miliaria_calandra	PASSERIFORMES	Emberizidae	Emberiza calandra	10306	A	C	A	4
Emberiza_cia	PASSERIFORMES	Emberizidae	Emberiza cia	16643.6	B	C	A	1
Emberiza_cioides	PASSERIFORMES	Emberizidae	Emberiza cioides	17037.3	A	C	A	5
Emberiza_cirlus	PASSERIFORMES	Emberizidae	Emberiza cirlus	21132.8	C	C	A	4
Emberiza_citrinella	PASSERIFORMES	Emberizidae	Emberiza citrinella	16246.8	C	C	A	5
Emberiza_flaviventris	PASSERIFORMES	Emberizidae	Emberiza flaviventris	20291.1	C	C	A	3
Emberiza_fucata	PASSERIFORMES	Emberizidae	Emberiza fucata	25284.2	A	C	A	4
Emberiza_impetuani	PASSERIFORMES	Emberizidae	Emberiza impetuani	31001.1	A	C	A	3
Emberiza_pusilla	PASSERIFORMES	Emberizidae	Emberiza pusilla	19655.6	B	C	A	4
Emberiza_schoeniclus	PASSERIFORMES	Emberizidae	Emberiza schoeniclus	19240.1	C	C	A	5
Emberiza_spodocephala	PASSERIFORMES	Emberizidae	Emberiza spodocephala	26455.8	C	C	A	5
Amadina_erythrocephala	PASSERIFORMES	Estrildidae	Amadina erythrocephala	18631.6	B	D	A	6
Estrilda_astrild	PASSERIFORMES	Estrildidae	Estrilda astrild	51998.3	C	D	A	7
Lagonosticta_senegala	PASSERIFORMES	Estrildidae	Lagonosticta senegala	35686.3	C	D	A	3
Lonchura_cucullata	PASSERIFORMES	Estrildidae	Lonchura cucullata	21164.7	C	D	A	4
Lonchura_maja	PASSERIFORMES	Estrildidae	Lonchura maja	64168.3	C	D	A	3
Lonchura_malacca	PASSERIFORMES	Estrildidae	Lonchura malacca	13057.9	C	D	A	6
Padda_oryzivora	PASSERIFORMES	Estrildidae	Lonchura oryzivora	21058.3	B	B	A	8
Lonchura_punctulata	PASSERIFORMES	Estrildidae	Lonchura punctulata	34194.5	C	D	A	7
Lonchura_striata	PASSERIFORMES	Estrildidae	Lonchura striata	31652	C	D	A	3
Ortygospiza_atricollis	PASSERIFORMES	Estrildidae	Ortygospiza atricollis	24371.4	A	D	A	4
Taeniopygia_guttata	PASSERIFORMES	Estrildidae	Taeniopygia guttata	20104.3	C	D	A	2
Cymbirhynchus_macrorhynchos	PASSERIFORMES	Eurylaimidae	Cymbirhynchus macrorhynchos	12794.4	B	D	C	3
Psarisomus_dalhousiae	PASSERIFORMES	Eurylaimidae	Psarisomus dalhousiae	11521.2	B	D	C	4
Serilophus_lunatus	PASSERIFORMES	Eurylaimidae	Serilophus lunatus	13661	C	D	C	3
Formicarius_nigricapillus	PASSERIFORMES	Formicariidae	Formicarius nigricapillus	16314.7	B	B	A	1
Carduelis_flammea	PASSERIFORMES	Fringillidae	Acanthis flammea	20744.9	C	C	A	4
Carduelis_hornemanni	PASSERIFORMES	Fringillidae	Acanthis hornemanni	21843.4	C	C	A	2
Bucanetes_githagineus	PASSERIFORMES	Fringillidae	Bucanetes githagineus	24476.3	A	C	A	1
Carduelis_carduelis	PASSERIFORMES	Fringillidae	Carduelis carduelis	22977.9	C	C	A	4
Carduelis_citrinella	PASSERIFORMES	Fringillidae	Carduelis citrinella	17299.5	B	C	A	1
Carpodacus_erythrinus	PASSERIFORMES	Fringillidae	Carpodacus erythrinus	19591.6	C	C	A	4
Carduelis_chloris	PASSERIFORMES	Fringillidae	Chloris chloris	25360.6	C	C	A	4
Coccothraustes_coccothraustes	PASSERIFORMES	Fringillidae	Coccothraustes coccothraustes	16498.2	B	C	A	5
Serinus_albogularis	PASSERIFORMES	Fringillidae	Crithagra albogularis	14362.9	C	C	A	4
Serinus_flaviventris	PASSERIFORMES	Fringillidae	Crithagra flaviventris	27097.5	C	C	A	4
Serinus_gularis	PASSERIFORMES	Fringillidae	Crithagra gularis	16191	B	C	A	3
Serinus_mozambicus	PASSERIFORMES	Fringillidae	Crithagra mozambica	22025.9	C	C	A	3
Serinus_striolatus	PASSERIFORMES	Fringillidae	Crithagra striolata	18066.6	C	C	A	3
Serinus_sulphuratus	PASSERIFORMES	Fringillidae	Crithagra sulphurata	24930.6	C	C	A	3
Fringilla_coelebs	PASSERIFORMES	Fringillidae	Fringilla coelebs	18602.4	C	C	A	4
Fringilla_montifringilla	PASSERIFORMES	Fringillidae	Fringilla montifringilla	26729.3	C	C	A	5
Carduelis_flavirostris	PASSERIFORMES	Fringillidae	Linaria flavirostris	20898.9	C	C	A	5
Loxia_curvirostra	PASSERIFORMES	Fringillidae	Loxia curvirostra	18235.5	B	C	A	4
Pinicola_enucleator	PASSERIFORMES	Fringillidae	Pinicola enucleator	14759.5	B	C	A	3
Pyrrhula_pyrrhula	PASSERIFORMES	Fringillidae	Pyrrhula pyrrhula	15332.8	C	C	A	3
Serinus_alario	PASSERIFORMES	Fringillidae	Serinus alario	20427.1	C	C	A	3
Serinus_canaria	PASSERIFORMES	Fringillidae	Serinus canaria	22239.8	B	C	A	4
Serinus_canicollis	PASSERIFORMES	Fringillidae	Serinus canicollis	18796.9	B	C	A	4
Carduelis_lawrencei	PASSERIFORMES	Fringillidae	Spinus lawrencei	18219.7	B	C	A	5
Carduelis_pinus	PASSERIFORMES	Fringillidae	Spinus pinus	28644.3	C	C	A	3
Carduelis_psaltria	PASSERIFORMES	Fringillidae	Spinus psaltria	17969.8	B	C	A	4
Carduelis_spinus	PASSERIFORMES	Fringillidae	Spinus spinus	19007.8	B	C	A	5
Carduelis_tristis	PASSERIFORMES	Fringillidae	Spinus tristis	25477.9	C	C	A	5
Anumbius_annumbi	PASSERIFORMES	Furnariidae	Anumbius annumbi	19044.4	C	D	A	1
Asthenes_pyrrholeuca	PASSERIFORMES	Furnariidae	Asthenes pyrrholeuca	11745	C	D	A	3
Certhiaxis_cinnamomeus	PASSERIFORMES	Furnariidae	Certhiaxis cinnamomeus	22624.2	C	D	A	5
Cranioleuca_pyrrhophia	PASSERIFORMES	Furnariidae	Cranioleuca pyrrhophia	26135.9	C	D	C	2
Furnarius_cristatus	PASSERIFORMES	Furnariidae	Furnarius cristatus	13574.6	C	D	A	2
Furnarius_rufus	PASSERIFORMES	Furnariidae	Furnarius rufus	19569.8	B	D	A	4
Phacellodomus_rufifrons	PASSERIFORMES	Furnariidae	Phacellodomus rufifrons	18042	B	D	A	2
Phleocryptes_melanops	PASSERIFORMES	Furnariidae	Phleocryptes melanops	20025.4	C	D	B	1
Pseudoseisura_lophotes	PASSERIFORMES	Furnariidae	Pseudoseisura lophotes	13679.9	B	D	A	2
Synallaxis_albescens	PASSERIFORMES	Furnariidae	Synallaxis albescens	17682.2	C	D	A	6
Synallaxis_azarae	PASSERIFORMES	Furnariidae	Synallaxis azarae	10355.4	C	D	A	1
Synallaxis_brachyura	PASSERIFORMES	Furnariidae	Synallaxis brachyura	14590.8	C	D	A	2
Synallaxis_frontalis	PASSERIFORMES	Furnariidae	Synallaxis frontalis	17207.9	C	D	A	3
Synallaxis_spixi	PASSERIFORMES	Furnariidae	Synallaxis spixi	24844.9	C	D	A	2
Tarphonomus_certhioides	PASSERIFORMES	Furnariidae	Tarphonomus certhioides	18966.7	C	B	A	2
Atticora_fasciata	PASSERIFORMES	Hirundinidae	Atticora fasciata	17256.8	A	B	A	3
Hirundo_abyssinica	PASSERIFORMES	Hirundinidae	Cecropis abyssinica	17008.5	B	D	B	3
Hirundo_daurica	PASSERIFORMES	Hirundinidae	Cecropis daurica	21738.5	A	D	B	4
Delichon_urbicum	PASSERIFORMES	Hirundinidae	Delichon urbicum	28076.9	B	D	B	5
Hirundo_albigularis	PASSERIFORMES	Hirundinidae	Hirundo albigularis	16144.8	A	C	B	3
Hirundo_angolensis	PASSERIFORMES	Hirundinidae	Hirundo angolensis	23115.5	A	C	B	3
Hirundo_nigrita	PASSERIFORMES	Hirundinidae	Hirundo nigrita	22189.9	B	C	B	3
Hirundo_rustica	PASSERIFORMES	Hirundinidae	Hirundo rustica	17937.3	A	C	B	5
Petrochelidon_pyrrhonota	PASSERIFORMES	Hirundinidae	Petrochelidon pyrrhonota	21232.9	A	D	B	4
Hirundo_spilodera	PASSERIFORMES	Hirundinidae	Petrochelidon spilodera	18675.5	A	D	B	3
Progne_subis	PASSERIFORMES	Hirundinidae	Progne subis	19342.6	B	B	A	6
Riparia_paludicola	PASSERIFORMES	Hirundinidae	Riparia paludicola	21271.7	B	B	A	4
Riparia_riparia	PASSERIFORMES	Hirundinidae	Riparia riparia	15767.5	A	B	A	3
Stelgidopteryx_ruficollis	PASSERIFORMES	Hirundinidae	Stelgidopteryx ruficollis	13792.2	B	B	A	5
Stelgidopteryx_serripennis	PASSERIFORMES	Hirundinidae	Stelgidopteryx serripennis	19087	A	B	A	1
Tachycineta_bicolor	PASSERIFORMES	Hirundinidae	Tachycineta bicolor	20644.9	B	B	A	4
Tachycineta_thalassina	PASSERIFORMES	Hirundinidae	Tachycineta thalassina	23600.3	B	B	A	4
Agelaius_humeralis	PASSERIFORMES	Icteridae	Agelaius humeralis	17515.1	C	C	A	3
Agelaius_phoeniceus	PASSERIFORMES	Icteridae	Agelaius phoeniceus	19283.9	C	C	B	3
Agelaius_tricolor	PASSERIFORMES	Icteridae	Agelaius tricolor	16723.2	C	C	B	4
Chrysomus_ruficapillus	PASSERIFORMES	Icteridae	Chrysomus ruficapillus	22922.2	C	C	B	3
Dolichonyx_oryzivorus	PASSERIFORMES	Icteridae	Dolichonyx oryzivorus	21530.6	A	C	A	5
Euphagus_carolinus	PASSERIFORMES	Icteridae	Euphagus carolinus	18195.1	C	C	A	5
Euphagus_cyanocephalus	PASSERIFORMES	Icteridae	Euphagus cyanocephalus	14215.4	C	C	A	7
Icterus_bullockii	PASSERIFORMES	Icteridae	Icterus bullockii	17833.8	B	D	C	6
Icterus_cucullatus	PASSERIFORMES	Icteridae	Icterus cucullatus	16061.5	B	C	C	4
Icterus_galbula	PASSERIFORMES	Icteridae	Icterus galbula	16353.5	B	D	C	4
Icterus_parisorum	PASSERIFORMES	Icteridae	Icterus parisorum	16546.2	B	C	B	3
Icterus_cayanensis	PASSERIFORMES	Icteridae	Icterus pyrrhopterus	15819.2	B	C	C	2
Icterus_spurius	PASSERIFORMES	Icteridae	Icterus spurius	19137.9	B	C	C	4
Sturnella_militaris	PASSERIFORMES	Icteridae	Leistes militaris	14621.5	A	C	A	4
Psarocolius_montezuma	PASSERIFORMES	Icteridae	Psarocolius montezuma	16983.2	B	D	C	1
Quiscalus_lugubris	PASSERIFORMES	Icteridae	Quiscalus lugubris	12145.8	C	C	A	2
Quiscalus_major	PASSERIFORMES	Icteridae	Quiscalus major	18604.6	C	C	B	3
Quiscalus_mexicanus	PASSERIFORMES	Icteridae	Quiscalus mexicanus	17225.1	B	C	B	4
Quiscalus_quiscula	PASSERIFORMES	Icteridae	Quiscalus quiscula	14383.4	C	C	A	5
Sturnella_magna	PASSERIFORMES	Icteridae	Sturnella magna	15292.7	A	D	A	5
Sturnella_neglecta	PASSERIFORMES	Icteridae	Sturnella neglecta	12168.5	A	D	A	4
Xanthocephalus_xanthocephalus	PASSERIFORMES	Icteridae	Xanthocephalus xanthocephalus	15642.2	C	C	B	4
Icteria_virens	PASSERIFORMES	Icteriidae	Icteria virens	19537.5	C	C	A	4
Lanius_bucephalus	PASSERIFORMES	Laniidae	Lanius bucephalus	20344.6	C	C	A	3
Lanius_collaris	PASSERIFORMES	Laniidae	Lanius collaris	12447.1	C	C	A	3
Lanius_collurio	PASSERIFORMES	Laniidae	Lanius collurio	20856.6	C	C	A	6
Lanius_cristatus	PASSERIFORMES	Laniidae	Lanius cristatus	20186.9	C	C	A	6
Lanius_excubitor	PASSERIFORMES	Laniidae	Lanius excubitor	14096.8	C	C	A	1
Lanius_excubitoroides	PASSERIFORMES	Laniidae	Lanius excubitoroides	15193.8	B	C	A	3
Lanius_ludovicianus	PASSERIFORMES	Laniidae	Lanius ludovicianus	17214.4	C	C	A	6
Lanius_schach	PASSERIFORMES	Laniidae	Lanius schach	14540.6	C	C	A	3
Lanius_tigrinus	PASSERIFORMES	Laniidae	Lanius tigrinus	17527	B	C	A	2
Urolestes_melanoleucus	PASSERIFORMES	Laniidae	Urolestes melanoleucus	18356	B	C	A	4
Actinodura_egertoni	PASSERIFORMES	Leiotrichidae	Actinodura egertoni	19230.1	C	C	A	3
Garrulax_delesserti	PASSERIFORMES	Leiotrichidae	Garrulax delesserti	10333.8	C	C	A	3
Garrulax_galbanus	PASSERIFORMES	Leiotrichidae	Garrulax galbanus	14799.3	C	C	A	3
Garrulax_pectoralis	PASSERIFORMES	Leiotrichidae	Garrulax pectoralis	17052.3	C	C	A	4
Garrulax_ruficollis	PASSERIFORMES	Leiotrichidae	Garrulax ruficollis	14971.7	C	C	A	3
Garrulax_sannio	PASSERIFORMES	Leiotrichidae	Garrulax sannio	15387.4	C	C	A	3
Heterophasia_annectens	PASSERIFORMES	Leiotrichidae	Heterophasia annectens	16148.4	C	C	A	2
Heterophasia_capistrata	PASSERIFORMES	Leiotrichidae	Heterophasia capistrata	16455.3	C	C	A	2
Leiothrix_argentauris	PASSERIFORMES	Leiotrichidae	Leiothrix argentauris	12331.3	C	C	A	3
Leiothrix_lutea	PASSERIFORMES	Leiotrichidae	Leiothrix lutea	11983.1	C	C	A	4
Liocichla_phoenicea	PASSERIFORMES	Leiotrichidae	Liocichla phoenicea	13749.4	C	C	A	3
Garrulax_erythrocephalus	PASSERIFORMES	Leiotrichidae	Trochalopteron erythrocephalum	10656.5	C	C	A	2
Turdoides_aylmeri	PASSERIFORMES	Leiotrichidae	Turdoides aylmeri	20769.7	C	C	A	2
Turdoides_caudata	PASSERIFORMES	Leiotrichidae	Turdoides caudata	22865.6	C	C	A	4
Turdoides_fulva	PASSERIFORMES	Leiotrichidae	Turdoides fulva	15182.1	C	C	A	1
Turdoides_jardineii	PASSERIFORMES	Leiotrichidae	Turdoides jardineii	16788.8	C	C	A	3
Turdoides_malcolmi	PASSERIFORMES	Leiotrichidae	Turdoides malcolmi	18237.4	C	C	A	5
Locustella_fluviatilis	PASSERIFORMES	Locustellidae	Locustella fluviatilis	20882.1	C	C	A	1
Locustella_naevia	PASSERIFORMES	Locustellidae	Locustella naevia	22955.7	A	C	A	6
Megalurus_palustris	PASSERIFORMES	Locustellidae	Megalurus palustris	11909.9	C	D	A	3
Megalurus_gramineus	PASSERIFORMES	Locustellidae	Poodytes gramineus	15475.7	C	D	A	3
Sylvietta_rufescens	PASSERIFORMES	Macrosphenidae	Sylvietta rufescens	25367.7	B	D	C	2
Tchagra_senegalus	PASSERIFORMES	Malaconotidae	Tchagra senegalus	14126.2	C	C	A	3
Telophorus_zeylonus	PASSERIFORMES	Malaconotidae	Telophorus zeylonus	17035	C	C	A	3
Malurus_cyaneus	PASSERIFORMES	Maluridae	Malurus cyaneus	17697.6	C	D	A	3
Malurus_lamberti	PASSERIFORMES	Maluridae	Malurus lamberti	26445.4	C	D	A	3
Anthochaera_carunculata	PASSERIFORMES	Meliphagidae	Anthochaera carunculata	10085.9	C	C	A	2
Lichenostomus_melanops	PASSERIFORMES	Meliphagidae	Lichenostomus melanops	7007.73	C	C	C	2
Manorina_flavigula	PASSERIFORMES	Meliphagidae	Manorina flavigula	10714.3	C	C	C	2
Manorina_melanophrys	PASSERIFORMES	Meliphagidae	Manorina melanophrys	8579.68	C	C	B	2
Philemon_citreogularis	PASSERIFORMES	Meliphagidae	Philemon citreogularis	10643.5	B	C	B	3
Phylidonyris_novaehollandiae	PASSERIFORMES	Meliphagidae	Phylidonyris novaehollandiae	11130.9	C	C	B	2
Dumetella_carolinensis	PASSERIFORMES	Mimidae	Dumetella carolinensis	23899.2	C	C	A	5
Mimus_gilvus	PASSERIFORMES	Mimidae	Mimus gilvus	16537.5	C	C	A	3
Mimus_polyglottos	PASSERIFORMES	Mimidae	Mimus polyglottos	13258.9	C	C	A	4
Oreoscoptes_montanus	PASSERIFORMES	Mimidae	Oreoscoptes montanus	21007.1	C	C	A	3
Toxostoma_bendirei	PASSERIFORMES	Mimidae	Toxostoma bendirei	18731.7	C	C	A	1
Toxostoma_cinereum	PASSERIFORMES	Mimidae	Toxostoma cinereum	10231.4	C	C	A	1
Toxostoma_curvirostre	PASSERIFORMES	Mimidae	Toxostoma curvirostre	14362.6	C	C	A	4
Toxostoma_lecontei	PASSERIFORMES	Mimidae	Toxostoma lecontei	13499.3	C	C	A	3
Toxostoma_longirostre	PASSERIFORMES	Mimidae	Toxostoma longirostre	17233.1	C	C	A	4
Toxostoma_redivivum	PASSERIFORMES	Mimidae	Toxostoma redivivum	12092.2	C	C	A	3
Toxostoma_rufum	PASSERIFORMES	Mimidae	Toxostoma rufum	20952.4	C	C	A	5
Grallina_cyanoleuca	PASSERIFORMES	Monarchidae	Grallina cyanoleuca	16131.5	B	C	A	3
Hypothymis_azurea	PASSERIFORMES	Monarchidae	Hypothymis azurea	21011.5	C	C	A	4
Myiagra_azureocapilla	PASSERIFORMES	Monarchidae	Myiagra azureocapilla	35560.9	C	C	A	1
Terpsiphone_paradisi	PASSERIFORMES	Monarchidae	Terpsiphone paradisi	11748.9	B	C	A	4
Terpsiphone_viridis	PASSERIFORMES	Monarchidae	Terpsiphone viridis	11496.5	B	C	A	2
Anthus_berthelotii	PASSERIFORMES	Motacillidae	Anthus berthelotii	15802.2	A	C	A	1
Anthus_campestris	PASSERIFORMES	Motacillidae	Anthus campestris	16397.4	A	C	A	5
Anthus_hoeschi	PASSERIFORMES	Motacillidae	Anthus cinnamomeus	14616.1	A	C	A	3
Anthus_novaeseelandiae	PASSERIFORMES	Motacillidae	Anthus novaeseelandiae	22499.8	A	C	A	4
Anthus_petrosus	PASSERIFORMES	Motacillidae	Anthus petrosus	17749	A	B	A	4
Anthus_pratensis	PASSERIFORMES	Motacillidae	Anthus pratensis	18311.5	A	C	A	6
Anthus_rubescens	PASSERIFORMES	Motacillidae	Anthus rubescens	16810	A	C	A	4
Anthus_rufulus	PASSERIFORMES	Motacillidae	Anthus rufulus	15052.2	A	C	A	3
Anthus_trivialis	PASSERIFORMES	Motacillidae	Anthus trivialis	19244.6	A	C	A	5
Macronyx_ameliae	PASSERIFORMES	Motacillidae	Macronyx ameliae	11707.2	C	C	A	4
Macronyx_capensis	PASSERIFORMES	Motacillidae	Macronyx capensis	16018	A	C	A	3
Macronyx_croceus	PASSERIFORMES	Motacillidae	Macronyx croceus	11579	C	C	A	3
Motacilla_aguimp	PASSERIFORMES	Motacillidae	Motacilla aguimp	20046.5	A	C	A	1
Motacilla_alba	PASSERIFORMES	Motacillidae	Motacilla alba	17651.8	A	B	A	4
Motacilla_capensis	PASSERIFORMES	Motacillidae	Motacilla capensis	17095.9	C	C	A	3
Motacilla_cinerea	PASSERIFORMES	Motacillidae	Motacilla cinerea	22926.4	A	C	A	6
Motacilla_citreola	PASSERIFORMES	Motacillidae	Motacilla citreola	17998.8	A	C	A	4
Motacilla_flava	PASSERIFORMES	Motacillidae	Motacilla flava	21466.1	A	C	A	5
Brachypteryx_leucophrys	PASSERIFORMES	Muscicapidae	Brachypteryx leucophris	15821.5	C	D	A	4
Erythropygia_coryphaeus	PASSERIFORMES	Muscicapidae	Cercotrichas coryphoeus	25266.6	C	C	A	3
Erythropygia_leucophrys	PASSERIFORMES	Muscicapidae	Cercotrichas leucophrys	20345.5	C	C	A	3
Saxicoloides_fulicatus	PASSERIFORMES	Muscicapidae	Copsychus fulicatus	19922	B	B	A	4
Copsychus_malabaricus	PASSERIFORMES	Muscicapidae	Copsychus malabaricus	19275.9	C	B	A	4
Copsychus_saularis	PASSERIFORMES	Muscicapidae	Copsychus saularis	18604.8	C	C	A	5
Cossypha_caffra	PASSERIFORMES	Muscicapidae	Cossypha caffra	17175.2	B	C	A	2
Cercomela_sinuata	PASSERIFORMES	Muscicapidae	Emarginata sinuata	19381.3	A	C	A	3
Enicurus_maculatus	PASSERIFORMES	Muscicapidae	Enicurus maculatus	12449.8	A	C	A	3
Enicurus_schistaceus	PASSERIFORMES	Muscicapidae	Enicurus schistaceus	15383.9	B	C	A	3
Erithacus_rubecula	PASSERIFORMES	Muscicapidae	Erithacus rubecula	19074.6	C	C	A	5
Eumyias_albicaudatus	PASSERIFORMES	Muscicapidae	Eumyias albicaudatus	6995.85	A	B	A	3
Eumyias_thalassinus	PASSERIFORMES	Muscicapidae	Eumyias thalassinus	12114.9	B	C	A	4
Ficedula_albicollis	PASSERIFORMES	Muscicapidae	Ficedula albicollis	20320.6	B	B	A	1
Ficedula_hypoleuca	PASSERIFORMES	Muscicapidae	Ficedula hypoleuca	17989	B	B	A	6
Ficedula_superciliaris	PASSERIFORMES	Muscicapidae	Ficedula superciliaris	23431.6	B	B	A	4
Ficedula_tricolor	PASSERIFORMES	Muscicapidae	Ficedula tricolor	14190	B	C	A	3
Luscinia_luscinia	PASSERIFORMES	Muscicapidae	Luscinia luscinia	14750.5	A	C	A	5
Luscinia_megarhynchos	PASSERIFORMES	Muscicapidae	Luscinia megarhynchos	22198.8	C	C	A	6
Hodgsonius_phaenicuroides	PASSERIFORMES	Muscicapidae	Luscinia phaenicuroides	15805	C	C	A	2
Luscinia_svecica	PASSERIFORMES	Muscicapidae	Luscinia svecica	20198.1	A	C	A	5
Bradornis_infuscatus	PASSERIFORMES	Muscicapidae	Melaenornis infuscatus	16016.5	C	C	A	3
Bradornis_pallidus	PASSERIFORMES	Muscicapidae	Melaenornis pallidus	14181.8	C	C	A	3
Monticola_cinclorhynchus	PASSERIFORMES	Muscicapidae	Monticola cinclorhyncha	15270.4	C	C	A	4
Monticola_rufiventris	PASSERIFORMES	Muscicapidae	Monticola rufiventris	12758	B	B	A	5
Monticola_saxatilis	PASSERIFORMES	Muscicapidae	Monticola saxatilis	18334.9	B	B	A	1
Muscicapa_cassini	PASSERIFORMES	Muscicapidae	Muscicapa cassini	18959.4	C	C	A	2
Muscicapa_striata	PASSERIFORMES	Muscicapidae	Muscicapa striata	17533.6	C	C	A	5
Cinclidium_leucurum	PASSERIFORMES	Muscicapidae	Myiomela leucura	12777.4	C	D	A	4
Myophonus_caeruleus	PASSERIFORMES	Muscicapidae	Myophonus caeruleus	9456.19	B	C	A	4
Oenanthe_monticola	PASSERIFORMES	Muscicapidae	Myrmecocichla monticola	13033.4	A	C	A	3
Niltava_sundara	PASSERIFORMES	Muscicapidae	Niltava sundara	15792.1	B	C	A	4
Cercomela_familiaris	PASSERIFORMES	Muscicapidae	Oenanthe familiaris	15141.1	A	C	A	3
Oenanthe_finschii	PASSERIFORMES	Muscicapidae	Oenanthe finschii	17236.7	A	C	A	1
Oenanthe_hispanica	PASSERIFORMES	Muscicapidae	Oenanthe hispanica	23167.3	A	C	A	6
Oenanthe_isabellina	PASSERIFORMES	Muscicapidae	Oenanthe isabellina	13077.1	A	B	A	5
Oenanthe_leucura	PASSERIFORMES	Muscicapidae	Oenanthe leucura	11623.9	A	B	A	5
Oenanthe_oenanthe	PASSERIFORMES	Muscicapidae	Oenanthe oenanthe	16069.5	A	B	A	6
Oenanthe_pileata	PASSERIFORMES	Muscicapidae	Oenanthe pileata	15083.9	A	B	A	3
Oenanthe_pleschanka	PASSERIFORMES	Muscicapidae	Oenanthe pleschanka	20270.6	A	B	A	5
Rhyacornis_fuliginosa	PASSERIFORMES	Muscicapidae	Phoenicurus fuliginosus	16342	B	C	A	4
Phoenicurus_moussieri	PASSERIFORMES	Muscicapidae	Phoenicurus moussieri	21104	C	C	A	4
Phoenicurus_ochruros	PASSERIFORMES	Muscicapidae	Phoenicurus ochruros	15103.1	A	C	A	4
Saxicola_caprata	PASSERIFORMES	Muscicapidae	Saxicola caprata	16953.4	C	B	A	3
Saxicola_torquatus	PASSERIFORMES	Muscicapidae	Saxicola torquatus	15630.5	A	C	A	5
Nectarinia_violacea	PASSERIFORMES	Nectariniidae	Anthobaphes violacea	25052.4	C	D	A	2
Nectarinia_asiatica	PASSERIFORMES	Nectariniidae	Cinnyris asiaticus	23695.5	C	D	C	3
Nectarinia_chloropygia	PASSERIFORMES	Nectariniidae	Cinnyris chloropygius	15419.3	C	D	C	2
Nectarinia_cuprea	PASSERIFORMES	Nectariniidae	Cinnyris cupreus	15910.7	C	D	C	2
Nectarinia_jugularis	PASSERIFORMES	Nectariniidae	Cinnyris jugularis	21790	C	D	C	1
Nectarinia_famosa	PASSERIFORMES	Nectariniidae	Nectarinia famosa	10990.7	C	D	C	2
Oreoica_gutturalis	PASSERIFORMES	Oreoicidae	Oreoica gutturalis	12465.6	C	C	A	2
Oriolus_chinensis	PASSERIFORMES	Oriolidae	Oriolus chinensis	8750.97	B	C	B	3
Oriolus_oriolus	PASSERIFORMES	Oriolidae	Oriolus oriolus	10067.2	B	C	B	5
Oriolus_sagittatus	PASSERIFORMES	Oriolidae	Oriolus sagittatus	9131.25	B	C	B	2
Oriolus_xanthonotus	PASSERIFORMES	Oriolidae	Oriolus xanthonotus	24410.5	B	C	B	2
Colluricincla_harmonica	PASSERIFORMES	Pachycephalidae	Colluricincla harmonica	16175.7	C	C	A	3
Pachycephala_rufiventris	PASSERIFORMES	Pachycephalidae	Pachycephala rufiventris	15416.4	C	C	A	3
Panurus_biarmicus	PASSERIFORMES	Panuridae	Panurus biarmicus	18360.6	C	C	B	1
Paradisaea_apoda	PASSERIFORMES	Paradisaeidae	Paradisaea apoda	10718.3	B	C	A	1
Paradisaea_rudolphi	PASSERIFORMES	Paradisaeidae	Paradisaea rudolphi	9453.39	C	C	A	1
Pardalotus_punctatus	PASSERIFORMES	Pardalotidae	Pardalotus punctatus	16725.2	A	B	A	3
Baeolophus_bicolor	PASSERIFORMES	Paridae	Baeolophus bicolor	24262.2	B	B	A	4
Baeolophus_inornatus	PASSERIFORMES	Paridae	Baeolophus inornatus	25320	B	B	A	7
Parus_major	PASSERIFORMES	Paridae	Parus major	42693.7	B	B	A	3
Parus_atricapillus	PASSERIFORMES	Paridae	Poecile atricapillus	37011.2	B	B	A	7
Parus_carolinensis	PASSERIFORMES	Paridae	Poecile carolinensis	28445.7	B	B	A	5
Parus_cinctus	PASSERIFORMES	Paridae	Poecile cinctus	21916	B	B	A	5
Parus_gambeli	PASSERIFORMES	Paridae	Poecile gambeli	29012	B	B	A	5
Parus_palustris	PASSERIFORMES	Paridae	Poecile palustris	25893	B	B	A	6
Parus_rufescens	PASSERIFORMES	Paridae	Poecile rufescens	18052	B	B	A	7
Wilsonia_pusilla	PASSERIFORMES	Parulidae	Cardellina pusilla	13559.5	A	C	A	4
Oporornis_tolmiei	PASSERIFORMES	Parulidae	Geothlypis tolmiei	31613.4	C	C	A	4
Geothlypis_trichas	PASSERIFORMES	Parulidae	Geothlypis trichas	27500.6	C	C	A	4
Vermivora_celata	PASSERIFORMES	Parulidae	Leiothlypis celata	19913.9	C	C	A	4
Vermivora_ruficapilla	PASSERIFORMES	Parulidae	Leiothlypis ruficapilla	26251.9	A	C	A	5
Limnothlypis_swainsonii	PASSERIFORMES	Parulidae	Limnothlypis swainsonii	15861.4	C	C	A	3
Mniotilta_varia	PASSERIFORMES	Parulidae	Mniotilta varia	20618.3	A	C	A	4
Myioborus_miniatus	PASSERIFORMES	Parulidae	Myioborus miniatus	15729.2	A	C	A	2
Seiurus_motacilla	PASSERIFORMES	Parulidae	Parkesia motacilla	18756.9	B	C	A	5
Protonotaria_citrea	PASSERIFORMES	Parulidae	Protonotaria citrea	29767.3	B	B	A	5
Seiurus_aurocapilla	PASSERIFORMES	Parulidae	Seiurus aurocapilla	19174	A	D	A	4
Parula_americana	PASSERIFORMES	Parulidae	Setophaga americana	31279.8	B	C	C	4
Dendroica_caerulescens	PASSERIFORMES	Parulidae	Setophaga caerulescens	18691.4	C	C	A	4
Wilsonia_citrina	PASSERIFORMES	Parulidae	Setophaga citrina	12257.2	C	C	A	4
Dendroica_coronata	PASSERIFORMES	Parulidae	Setophaga coronata	20101.4	B	C	A	5
Dendroica_discolor	PASSERIFORMES	Parulidae	Setophaga discolor	17617.8	C	C	A	4
Dendroica_magnolia	PASSERIFORMES	Parulidae	Setophaga magnolia	20173.4	B	C	A	4
Dendroica_pensylvanica	PASSERIFORMES	Parulidae	Setophaga pensylvanica	25792	C	C	A	4
Dendroica_petechia	PASSERIFORMES	Parulidae	Setophaga petechia	18608.1	C	C	A	4
Dendroica_pinus	PASSERIFORMES	Parulidae	Setophaga pinus	18306.1	C	C	A	4
Setophaga_ruticilla	PASSERIFORMES	Parulidae	Setophaga ruticilla	26587.4	C	C	A	4
Dendroica_virens	PASSERIFORMES	Parulidae	Setophaga virens	16925.3	B	C	A	4
Vermivora_chrysoptera	PASSERIFORMES	Parulidae	Vermivora chrysoptera	15626.2	A	C	A	5
Vermivora_pinus	PASSERIFORMES	Parulidae	Vermivora cyanoptera	20014.2	C	C	A	5
Ammodramus_caudacutus	PASSERIFORMES	Passerellidae	Ammodramus caudacutus	24157.7	C	C	A	4
Ammodramus_maritimus	PASSERIFORMES	Passerellidae	Ammodramus maritimus	20397.2	C	C	A	4
Ammodramus_savannarum	PASSERIFORMES	Passerellidae	Ammodramus savannarum	22322.9	A	D	A	4
Amphispiza_bilineata	PASSERIFORMES	Passerellidae	Amphispiza bilineata	24148.9	C	C	A	3
Arremonops_conirostris	PASSERIFORMES	Passerellidae	Arremonops conirostris	15602.2	C	D	A	4
Arremonops_rufivirgatus	PASSERIFORMES	Passerellidae	Arremonops rufivirgatus	20437.3	C	D	A	4
Amphispiza_belli	PASSERIFORMES	Passerellidae	Artemisiospiza belli	17198.6	C	C	A	4
Calamospiza_melanocorys	PASSERIFORMES	Passerellidae	Calamospiza melanocorys	20407.6	A	C	A	4
Chondestes_grammacus	PASSERIFORMES	Passerellidae	Chondestes grammacus	23259.2	C	C	A	3
Junco_hyemalis	PASSERIFORMES	Passerellidae	Junco hyemalis	17906	A	C	A	4
Junco_phaeonotus	PASSERIFORMES	Passerellidae	Junco phaeonotus	17121	A	C	A	4
Melospiza_georgiana	PASSERIFORMES	Passerellidae	Melospiza georgiana	27419.8	C	C	A	5
Melospiza_lincolnii	PASSERIFORMES	Passerellidae	Melospiza lincolnii	42811	A	C	A	5
Melospiza_melodia	PASSERIFORMES	Passerellidae	Melospiza melodia	33142.3	C	C	A	3
Pipilo_aberti	PASSERIFORMES	Passerellidae	Melozone aberti	18084.4	C	C	A	3
Pipilo_crissalis	PASSERIFORMES	Passerellidae	Melozone crissalis	16247.8	C	C	A	4
Passerculus_sandwichensis	PASSERIFORMES	Passerellidae	Passerculus sandwichensis	18866.9	A	C	A	4
Passerella_iliaca	PASSERIFORMES	Passerellidae	Passerella iliaca	13701.5	C	C	A	3
Aimophila_cassinii	PASSERIFORMES	Passerellidae	Peucaea cassinii	17482.8	A	C	A	4
Pipilo_chlorurus	PASSERIFORMES	Passerellidae	Pipilo chlorurus	28799	C	C	A	4
Pipilo_erythrophthalmus	PASSERIFORMES	Passerellidae	Pipilo erythrophthalmus	18321.9	C	C	A	4
Pooecetes_gramineus	PASSERIFORMES	Passerellidae	Pooecetes gramineus	23020.8	A	C	A	4
Spizella_atrogularis	PASSERIFORMES	Passerellidae	Spizella atrogularis	21327	C	C	A	3
Spizella_breweri	PASSERIFORMES	Passerellidae	Spizella breweri	25084.7	C	C	A	4
Spizella_pallida	PASSERIFORMES	Passerellidae	Spizella pallida	28413.2	C	C	A	4
Spizella_passerina	PASSERIFORMES	Passerellidae	Spizella passerina	18345.5	C	C	A	4
Spizella_pusilla	PASSERIFORMES	Passerellidae	Spizella pusilla	21028.6	C	C	A	4
Spizella_arborea	PASSERIFORMES	Passerellidae	Spizelloides arborea	28397.2	C	C	A	1
Zonotrichia_albicollis	PASSERIFORMES	Passerellidae	Zonotrichia albicollis	20522.7	C	C	A	4
Zonotrichia_atricapilla	PASSERIFORMES	Passerellidae	Zonotrichia atricapilla	24166.1	C	C	A	4
Zonotrichia_capensis	PASSERIFORMES	Passerellidae	Zonotrichia capensis	15944	C	C	A	4
Zonotrichia_leucophrys	PASSERIFORMES	Passerellidae	Zonotrichia leucophrys	20631.7	C	C	A	4
Petronia_xanthocollis	PASSERIFORMES	Passeridae	Gymnoris xanthocollis	28400.2	B	B	A	4
Montifringilla_nivalis	PASSERIFORMES	Passeridae	Montifringilla nivalis	16895	A	B	A	1
Passer_rutilans	PASSERIFORMES	Passeridae	Passer cinnamomeus	26807.2	B	B	A	4
Passer_domesticus	PASSERIFORMES	Passeridae	Passer domesticus	25349	B	D	A	5
Passer_griseus	PASSERIFORMES	Passeridae	Passer griseus	20436.8	B	D	A	3
Passer_melanurus	PASSERIFORMES	Passeridae	Passer melanurus	23518.8	C	D	A	5
Passer_montanus	PASSERIFORMES	Passeridae	Passer montanus	33480.1	C	D	A	4
Petronia_petronia	PASSERIFORMES	Passeridae	Petronia petronia	32335.5	B	B	A	1
Alcippe_brunnea	PASSERIFORMES	Pellorneidae	Alcippe brunnea	15067	C	D	A	3
Alcippe_nipalensis	PASSERIFORMES	Pellorneidae	Alcippe nipalensis	22971.7	C	C	A	4
Napothera_brevicaudata	PASSERIFORMES	Pellorneidae	Napothera brevicaudata	18925	A	D	A	4
Pellorneum_albiventre	PASSERIFORMES	Pellorneidae	Pellorneum albiventre	23296.9	C	D	A	4
Pellorneum_ruficeps	PASSERIFORMES	Pellorneidae	Pellorneum ruficeps	20985.9	A	D	A	3
Eopsaltria_australis	PASSERIFORMES	Petroicidae	Eopsaltria australis	14323.3	C	C	A	3
Microeca_fascinans	PASSERIFORMES	Petroicidae	Microeca fascinans	12604.8	B	C	B	2
Petroica_multicolor	PASSERIFORMES	Petroicidae	Petroica multicolor	24012.1	C	C	B	3
Phylloscopus_affinis	PASSERIFORMES	Phylloscopidae	Phylloscopus affinis	18006.2	C	D	A	4
Phylloscopus_collybita	PASSERIFORMES	Phylloscopidae	Phylloscopus collybita	20057.5	C	D	A	5
Phylloscopus_schwarzi	PASSERIFORMES	Phylloscopidae	Phylloscopus schwarzi	29461.7	C	D	A	3
Phylloscopus_sibilatrix	PASSERIFORMES	Phylloscopidae	Phylloscopus sibilatrix	21684.1	A	D	A	6
Phylloscopus_trochilus	PASSERIFORMES	Phylloscopidae	Phylloscopus trochilus	21520.7	C	D	A	6
Phylloscopus_xanthoschistos	PASSERIFORMES	Phylloscopidae	Phylloscopus xanthoschistos	15668.3	A	D	A	3
Pitta_nipalensis	PASSERIFORMES	Pittidae	Hydrornis nipalensis	12988.2	C	D	A	4
Pitta_brachyura	PASSERIFORMES	Pittidae	Pitta brachyura	15078.1	B	D	A	4
Amblyospiza_albifrons	PASSERIFORMES	Ploceidae	Amblyospiza albifrons	20041.1	C	D	B	4
Euplectes_afer	PASSERIFORMES	Ploceidae	Euplectes afer	33487.3	C	D	B	2
Euplectes_ardens	PASSERIFORMES	Ploceidae	Euplectes ardens	29548.3	C	D	B	4
Euplectes_axillaris	PASSERIFORMES	Ploceidae	Euplectes axillaris	27791.5	C	D	B	3
Euplectes_capensis	PASSERIFORMES	Ploceidae	Euplectes capensis	21388.4	C	D	B	2
Euplectes_hordeaceus	PASSERIFORMES	Ploceidae	Euplectes hordeaceus	32954.4	C	D	B	3
Euplectes_jacksoni	PASSERIFORMES	Ploceidae	Euplectes jacksoni	18284.6	C	D	A	3
Euplectes_macroura	PASSERIFORMES	Ploceidae	Euplectes macroura	28240.3	C	D	B	2
Euplectes_nigroventris	PASSERIFORMES	Ploceidae	Euplectes nigroventris	58002.1	C	D	C	3
Euplectes_orix	PASSERIFORMES	Ploceidae	Euplectes orix	65922.3	C	D	B	3
Ploceus_aurantius	PASSERIFORMES	Ploceidae	Ploceus aurantius	36024.7	C	D	C	2
Ploceus_baglafecht	PASSERIFORMES	Ploceidae	Ploceus baglafecht	15647.3	C	D	C	2
Ploceus_capensis	PASSERIFORMES	Ploceidae	Ploceus capensis	15688.8	C	D	C	3
Ploceus_castanops	PASSERIFORMES	Ploceidae	Ploceus castanops	33347.1	C	D	C	2
Ploceus_cucullatus	PASSERIFORMES	Ploceidae	Ploceus cucullatus	21362.3	B	D	C	2
Ploceus_hypoxanthus	PASSERIFORMES	Ploceidae	Ploceus hypoxanthus	68267.4	C	D	C	3
Ploceus_intermedius	PASSERIFORMES	Ploceidae	Ploceus intermedius	23083.8	C	D	C	2
Ploceus_jacksoni	PASSERIFORMES	Ploceidae	Ploceus jacksoni	46710.7	C	D	C	3
Ploceus_manyar	PASSERIFORMES	Ploceidae	Ploceus manyar	25354.1	C	D	C	3
Ploceus_melanocephalus	PASSERIFORMES	Ploceidae	Ploceus melanocephalus	49930.3	C	D	C	3
Ploceus_nigerrimus	PASSERIFORMES	Ploceidae	Ploceus nigerrimus	17745.6	C	D	C	2
Ploceus_nigricollis	PASSERIFORMES	Ploceidae	Ploceus nigricollis	16145.6	B	D	C	2
Ploceus_ocularis	PASSERIFORMES	Ploceidae	Ploceus ocularis	18056.8	C	D	C	2
Ploceus_pelzelni	PASSERIFORMES	Ploceidae	Ploceus pelzelni	27951.9	C	D	C	2
Ploceus_philippinus	PASSERIFORMES	Ploceidae	Ploceus philippinus	31224	B	D	C	4
Ploceus_rubiginosus	PASSERIFORMES	Ploceidae	Ploceus rubiginosus	28887.9	B	D	C	2
Ploceus_spekei	PASSERIFORMES	Ploceidae	Ploceus spekei	22327.8	B	D	C	3
Ploceus_subaureus	PASSERIFORMES	Ploceidae	Ploceus subaureus	34307.2	C	D	B	2
Ploceus_velatus	PASSERIFORMES	Ploceidae	Ploceus velatus	35309.8	B	D	C	3
Ploceus_xanthops	PASSERIFORMES	Ploceidae	Ploceus xanthops	20875.2	C	D	C	2
Pseudonigrita_arnaudi	PASSERIFORMES	Ploceidae	Pseudonigrita arnaudi	25365.5	B	D	C	3
Quelea_cardinalis	PASSERIFORMES	Ploceidae	Quelea cardinalis	52724.8	C	D	C	2
Sporopipes_squamifrons	PASSERIFORMES	Ploceidae	Sporopipes squamifrons	21406.6	B	D	A	4
Pnoepyga_pusilla	PASSERIFORMES	Pnoepygidae	Pnoepyga pusilla	18124.9	C	D	A	3
Polioptila_caerulea	PASSERIFORMES	Polioptilidae	Polioptila caerulea	19657	B	C	A	5
Polioptila_californica	PASSERIFORMES	Polioptilidae	Polioptila californica	23611.5	C	C	A	5
Pomatostomus_superciliosus	PASSERIFORMES	Pomatostomidae	Pomatostomus superciliosus	18968.3	C	D	A	2
Pomatostomus_temporalis	PASSERIFORMES	Pomatostomidae	Pomatostomus temporalis	20650.2	B	D	A	3
Promerops_cafer	PASSERIFORMES	Promeropidae	Promerops cafer	14091.3	C	C	A	2
Prunella_atrogularis	PASSERIFORMES	Prunellidae	Prunella atrogularis	17478.5	C	C	A	1
Prunella_modularis	PASSERIFORMES	Prunellidae	Prunella modularis	17525.8	C	C	A	4
Prunella_rubeculoides	PASSERIFORMES	Prunellidae	Prunella rubeculoides	23809.9	A	C	A	4
Prunella_strophiata	PASSERIFORMES	Prunellidae	Prunella strophiata	14420.3	C	C	A	5
Ailuroedus_crassirostris	PASSERIFORMES	Ptilonorhynchidae	Ailuroedus crassirostris	14583.3	C	C	A	1
Chlamydera_nuchalis	PASSERIFORMES	Ptilonorhynchidae	Chlamydera nuchalis	10602.5	C	C	A	1
Hemixos_flavala	PASSERIFORMES	Pycnonotidae	Hemixos flavala	16359.9	C	C	A	2
Ixos_amaurotis	PASSERIFORMES	Pycnonotidae	Hypsipetes amaurotis	12261.6	C	C	A	2
Hypsipetes_madagascariensis	PASSERIFORMES	Pycnonotidae	Hypsipetes madagascariensis	9546.99	B	C	A	3
Ixos_philippinus	PASSERIFORMES	Pycnonotidae	Hypsipetes philippinus	11814.4	C	C	A	2
Pycnonotus_barbatus	PASSERIFORMES	Pycnonotidae	Pycnonotus barbatus	13485.5	B	C	B	2
Pycnonotus_blanfordi	PASSERIFORMES	Pycnonotidae	Pycnonotus blanfordi	18160	C	C	A	3
Pycnonotus_cafer	PASSERIFORMES	Pycnonotidae	Pycnonotus cafer	18009.7	C	C	A	2
Pycnonotus_capensis	PASSERIFORMES	Pycnonotidae	Pycnonotus capensis	13445.4	C	C	A	2
Pycnonotus_flavescens	PASSERIFORMES	Pycnonotidae	Pycnonotus flavescens	19167.6	C	C	A	3
Pycnonotus_melanicterus	PASSERIFORMES	Pycnonotidae	Pycnonotus flaviventris	13747.2	C	C	A	2
Pycnonotus_goiavier	PASSERIFORMES	Pycnonotidae	Pycnonotus goiavier	9326.58	C	C	A	2
Pycnonotus_jocosus	PASSERIFORMES	Pycnonotidae	Pycnonotus jocosus	18758.4	C	C	A	3
Pycnonotus_leucogenys	PASSERIFORMES	Pycnonotidae	Pycnonotus leucogenys	16901.3	C	C	A	3
Pycnonotus_luteolus	PASSERIFORMES	Pycnonotidae	Pycnonotus luteolus	14794.8	C	C	A	2
Pycnonotus_sinensis	PASSERIFORMES	Pycnonotidae	Pycnonotus sinensis	17927.4	C	C	A	3
Pycnonotus_xanthorrhous	PASSERIFORMES	Pycnonotidae	Pycnonotus xanthorrhous	16885.9	C	C	A	3
Spizixos_canifrons	PASSERIFORMES	Pycnonotidae	Spizixos canifrons	12411.5	C	C	A	3
Regulus_calendula	PASSERIFORMES	Regulidae	Regulus calendula	17309.2	B	C	A	7
Regulus_regulus	PASSERIFORMES	Regulidae	Regulus regulus	31468.2	B	C	B	9
Regulus_satrapa	PASSERIFORMES	Regulidae	Regulus satrapa	20719.8	B	C	B	9
Anthoscopus_minutus	PASSERIFORMES	Remizidae	Anthoscopus minutus	23331.6	C	D	C	5
Auriparus_flaviceps	PASSERIFORMES	Remizidae	Auriparus flaviceps	21311.4	C	D	A	1
Remiz_pendulinus	PASSERIFORMES	Remizidae	Remiz pendulinus	28741.4	C	D	C	6
Rhinocrypta_lanceolata	PASSERIFORMES	Rhinocryptidae	Rhinocrypta lanceolata	19500.5	C	D	A	2
Rhipidura_albicollis	PASSERIFORMES	Rhipiduridae	Rhipidura albicollis	14396.8	C	C	A	3
Rhipidura_aureola	PASSERIFORMES	Rhipiduridae	Rhipidura aureola	15085.7	B	C	A	3
Rhipidura_fuliginosa	PASSERIFORMES	Rhipiduridae	Rhipidura fuliginosa	27829	C	C	A	3
Rhipidura_javanica	PASSERIFORMES	Rhipiduridae	Rhipidura javanica	14162	C	C	A	3
Rhipidura_leucophrys	PASSERIFORMES	Rhipiduridae	Rhipidura leucophrys	13041	C	C	A	3
Scotocerca_inquieta	PASSERIFORMES	Scotocercidae	Scotocerca inquieta	26661.1	C	D	A	1
Sitta_canadensis	PASSERIFORMES	Sittidae	Sitta canadensis	33514.7	B	B	A	5
Sitta_carolinensis	PASSERIFORMES	Sittidae	Sitta carolinensis	16460.3	B	B	A	7
Sitta_pusilla	PASSERIFORMES	Sittidae	Sitta pusilla	25015.4	B	B	A	5
Sitta_pygmaea	PASSERIFORMES	Sittidae	Sitta pygmaea	28394.3	B	B	A	5
Acridotheres_cristatellus	PASSERIFORMES	Sturnidae	Acridotheres cristatellus	16529.2	B	B	A	4
Acridotheres_fuscus	PASSERIFORMES	Sturnidae	Acridotheres fuscus	15849.2	B	B	A	2
Acridotheres_tristis	PASSERIFORMES	Sturnidae	Acridotheres tristis	15613.3	B	B	A	3
Sturnus_sturninus	PASSERIFORMES	Sturnidae	Agropsar sturninus	19922.4	B	B	A	5
Sturnus_contra	PASSERIFORMES	Sturnidae	Gracupica contra	20193	B	D	A	4
Spreo_bicolor	PASSERIFORMES	Sturnidae	Lamprotornis bicolor	14284.8	B	B	A	4
Lamprotornis_chalybaeus	PASSERIFORMES	Sturnidae	Lamprotornis chalybaeus	14779.6	B	B	A	3
Lamprotornis_superbus	PASSERIFORMES	Sturnidae	Lamprotornis superbus	19117	B	D	A	3
Sturnus_roseus	PASSERIFORMES	Sturnidae	Pastor roseus	16779.2	B	B	A	5
Sturnus_cineraceus	PASSERIFORMES	Sturnidae	Spodiopsar cineraceus	21378.8	B	B	A	6
Sturnus_vulgaris	PASSERIFORMES	Sturnidae	Sturnus vulgaris	18083.3	B	C	A	5
Chamaea_fasciata	PASSERIFORMES	Sylviidae	Chamaea fasciata	16944.5	C	C	A	3
Chrysomma_sinense	PASSERIFORMES	Sylviidae	Chrysomma sinense	28449.6	C	C	A	5
Paradoxornis_webbianus	PASSERIFORMES	Sylviidae	Sinosuthora webbiana	40054.1	C	C	A	3
Sylvia_althaea	PASSERIFORMES	Sylviidae	Sylvia althaea	15964.4	C	C	A	4
Sylvia_atricapilla	PASSERIFORMES	Sylviidae	Sylvia atricapilla	16107.5	C	C	A	5
Sylvia_borin	PASSERIFORMES	Sylviidae	Sylvia borin	17466.4	C	C	A	4
Sylvia_communis	PASSERIFORMES	Sylviidae	Sylvia communis	19941.2	C	C	A	5
Sylvia_hortensis	PASSERIFORMES	Sylviidae	Sylvia hortensis	24046.7	C	C	A	3
Sylvia_melanocephala	PASSERIFORMES	Sylviidae	Sylvia melanocephala	21917.9	C	C	A	5
Sylvia_nisoria	PASSERIFORMES	Sylviidae	Sylvia nisoria	23698.6	C	C	A	3
Sakesphorus_canadensis	PASSERIFORMES	Thamnophilidae	Sakesphorus canadensis	8970.66	C	C	C	2
Thamnophilus_doliatus	PASSERIFORMES	Thamnophilidae	Thamnophilus doliatus	11086.1	C	C	B	2
Coereba_flaveola	PASSERIFORMES	Thraupidae	Coereba flaveola	15599.3	B	D	A	2
Cyanerpes_caeruleus	PASSERIFORMES	Thraupidae	Cyanerpes caeruleus	29669.4	C	C	A	8
Diuca_diuca	PASSERIFORMES	Thraupidae	Diuca diuca	18385.5	C	C	A	3
Geospiza_fuliginosa	PASSERIFORMES	Thraupidae	Geospiza fuliginosa	17390.5	C	D	A	1
Oryzoborus_angolensis	PASSERIFORMES	Thraupidae	Oryzoborus angolensis	15711.7	C	C	A	2
Phrygilus_fruticeti	PASSERIFORMES	Thraupidae	Phrygilus fruticeti	38969.1	C	C	A	2
Phrygilus_gayi	PASSERIFORMES	Thraupidae	Phrygilus gayi	19001.4	C	C	A	4
Poospiza_melanoleuca	PASSERIFORMES	Thraupidae	Poospiza melanoleuca	25343.8	C	C	A	3
Saltator_atriceps	PASSERIFORMES	Thraupidae	Saltator atriceps	37852.5	C	C	A	2
Saltator_coerulescens	PASSERIFORMES	Thraupidae	Saltator coerulescens	12502.8	C	C	A	2
Saltator_maxillosus	PASSERIFORMES	Thraupidae	Saltator maxillosus	8615.96	C	C	A	2
Saltator_striatipectus	PASSERIFORMES	Thraupidae	Saltator striatipectus	14603.6	C	C	A	2
Saltatricula_multicolor	PASSERIFORMES	Thraupidae	Saltatricula multicolor	38201	B	C	A	2
Sporophila_minuta	PASSERIFORMES	Thraupidae	Sporophila minuta	22056.4	C	C	A	2
Sporophila_torqueola	PASSERIFORMES	Thraupidae	Sporophila torqueola	22547.4	C	C	A	4
Tachyphonus_rufus	PASSERIFORMES	Thraupidae	Tachyphonus rufus	17470	C	C	A	2
Thraupis_episcopus	PASSERIFORMES	Thraupidae	Thraupis episcopus	22334.3	B	C	A	1
Thraupis_palmarum	PASSERIFORMES	Thraupidae	Thraupis palmarum	8560.45	B	C	A	1
Tiaris_bicolor	PASSERIFORMES	Thraupidae	Tiaris bicolor	25018.4	C	D	A	1
Volatinia_jacarina	PASSERIFORMES	Thraupidae	Volatinia jacarina	20374.8	C	C	A	2
Pomatorhinus_ochraceiceps	PASSERIFORMES	Timaliidae	Pomatorhinus ochraceiceps	48578.2	C	D	A	4
Pomatorhinus_ruficollis	PASSERIFORMES	Timaliidae	Pomatorhinus ruficollis	12788	C	D	A	4
Stachyris_ruficeps	PASSERIFORMES	Timaliidae	Stachyridopsis ruficeps	25706.8	C	D	A	4
Stachyris_nigriceps	PASSERIFORMES	Timaliidae	Stachyris nigriceps	14685.3	C	D	A	4
Pachyramphus_aglaiae	PASSERIFORMES	Tityridae	Pachyramphus aglaiae	19266.6	B	D	C	1
Campylorhynchus_brunneicapillus	PASSERIFORMES	Troglodytidae	Campylorhynchus brunneicapillus	17807.2	C	D	A	3
Campylorhynchus_zonatus	PASSERIFORMES	Troglodytidae	Campylorhynchus zonatus	10703.7	B	D	A	2
Catherpes_mexicanus	PASSERIFORMES	Troglodytidae	Catherpes mexicanus	19020.9	A	B	A	1
Cistothorus_palustris	PASSERIFORMES	Troglodytidae	Cistothorus palustris	48042.5	C	D	B	6
Cistothorus_platensis	PASSERIFORMES	Troglodytidae	Cistothorus platensis	18658.2	C	D	A	3
Salpinctes_obsoletus	PASSERIFORMES	Troglodytidae	Salpinctes obsoletus	29590.2	A	B	A	4
Thryomanes_bewickii	PASSERIFORMES	Troglodytidae	Thryomanes bewickii	27772.2	B	B	A	6
Thryothorus_ludovicianus	PASSERIFORMES	Troglodytidae	Thryothorus ludovicianus	17744	A	D	A	5
Troglodytes_aedon	PASSERIFORMES	Troglodytidae	Troglodytes aedon	32674.3	B	B	A	5
Troglodytes_troglodytes	PASSERIFORMES	Troglodytidae	Troglodytes troglodytes	19785.9	C	D	A	6
Catharus_aurantiirostris	PASSERIFORMES	Turdidae	Catharus aurantiirostris	13909.6	C	C	A	2
Catharus_fuscescens	PASSERIFORMES	Turdidae	Catharus fuscescens	22847.9	C	C	A	4
Catharus_guttatus	PASSERIFORMES	Turdidae	Catharus guttatus	14743.3	A	C	A	3
Catharus_minimus	PASSERIFORMES	Turdidae	Catharus minimus	20246	C	C	A	4
Catharus_ustulatus	PASSERIFORMES	Turdidae	Catharus ustulatus	17176.1	C	C	A	3
Zoothera_citrina	PASSERIFORMES	Turdidae	Geokichla citrina	13191.7	C	C	A	4
Zoothera_sibirica	PASSERIFORMES	Turdidae	Geokichla sibirica	12877.9	C	C	A	4
Hylocichla_mustelina	PASSERIFORMES	Turdidae	Hylocichla mustelina	15862.5	C	C	A	4
Zoothera_naevia	PASSERIFORMES	Turdidae	Ixoreus naevius	11328.6	C	C	A	3
Myadestes_ralloides	PASSERIFORMES	Turdidae	Myadestes ralloides	12950.8	B	C	A	2
Myadestes_townsendi	PASSERIFORMES	Turdidae	Myadestes townsendi	13372.3	A	C	A	5
Sialia_currucoides	PASSERIFORMES	Turdidae	Sialia currucoides	20384.2	B	B	A	6
Sialia_mexicana	PASSERIFORMES	Turdidae	Sialia mexicana	20213.7	B	B	A	5
Sialia_sialis	PASSERIFORMES	Turdidae	Sialia sialis	19033	B	B	A	5
Turdus_albicollis	PASSERIFORMES	Turdidae	Turdus albicollis	10715.4	C	C	A	2
Turdus_cardis	PASSERIFORMES	Turdidae	Turdus cardis	15477.5	B	C	A	3
Turdus_dissimilis	PASSERIFORMES	Turdidae	Turdus dissimilis	12368.3	C	C	A	3
Turdus_falcklandii	PASSERIFORMES	Turdidae	Turdus falcklandii	13335.5	C	C	A	3
Turdus_grayi	PASSERIFORMES	Turdidae	Turdus grayi	8484.06	C	C	A	2
Turdus_iliacus	PASSERIFORMES	Turdidae	Turdus iliacus	18300.9	C	C	A	4
Turdus_libonyanus	PASSERIFORMES	Turdidae	Turdus libonyana	11470.2	B	C	A	2
Psophocichla_litsitsirupa	PASSERIFORMES	Turdidae	Turdus litsitsirupa	17534.3	B	C	A	2
Turdus_merula	PASSERIFORMES	Turdidae	Turdus merula	12094.5	C	C	A	3
Turdus_migratorius	PASSERIFORMES	Turdidae	Turdus migratorius	17041	B	C	A	3
Turdus_nigriceps	PASSERIFORMES	Turdidae	Turdus nigriceps	9302.69	B	C	A	3
Turdus_nudigenis	PASSERIFORMES	Turdidae	Turdus nudigenis	12416.4	C	C	A	2
Turdus_olivaceus	PASSERIFORMES	Turdidae	Turdus olivaceus	12468.4	C	C	A	2
Turdus_philomelos	PASSERIFORMES	Turdidae	Turdus philomelos	15846.2	C	C	A	4
Turdus_pilaris	PASSERIFORMES	Turdidae	Turdus pilaris	14845.6	B	C	A	4
Turdus_ruficollis	PASSERIFORMES	Turdidae	Turdus ruficollis	12148.8	C	C	A	5
Turdus_rufiventris	PASSERIFORMES	Turdidae	Turdus rufiventris	9732.17	B	C	A	1
Turdus_serranus	PASSERIFORMES	Turdidae	Turdus serranus	12069.2	B	C	A	2
Turdus_torquatus	PASSERIFORMES	Turdidae	Turdus torquatus	14646.3	C	C	A	4
Turdus_unicolor	PASSERIFORMES	Turdidae	Turdus unicolor	11277.3	C	C	A	4
Turdus_viscivorus	PASSERIFORMES	Turdidae	Turdus viscivorus	12361.4	B	C	A	4
Cnemotriccus_fuscatus	PASSERIFORMES	Tyrannidae	Cnemotriccus fuscatus	21403.2	B	C	A	3
Contopus_cinereus	PASSERIFORMES	Tyrannidae	Contopus cinereus	18788.6	B	C	A	2
Contopus_cooperi	PASSERIFORMES	Tyrannidae	Contopus cooperi	12423.8	B	C	A	3
Contopus_sordidulus	PASSERIFORMES	Tyrannidae	Contopus sordidulus	21379.6	B	C	A	3
Contopus_virens	PASSERIFORMES	Tyrannidae	Contopus virens	20411	B	C	A	3
Elaenia_chiriquensis	PASSERIFORMES	Tyrannidae	Elaenia chiriquensis	15950.2	C	C	A	2
Elaenia_flavogaster	PASSERIFORMES	Tyrannidae	Elaenia flavogaster	17465.3	C	C	A	2
Empidonax_difficilis	PASSERIFORMES	Tyrannidae	Empidonax difficilis	22927.9	B	C	A	4
Empidonax_minimus	PASSERIFORMES	Tyrannidae	Empidonax minimus	16997.2	B	C	A	3
Empidonax_oberholseri	PASSERIFORMES	Tyrannidae	Empidonax oberholseri	16800.9	C	C	A	2
Empidonax_occidentalis	PASSERIFORMES	Tyrannidae	Empidonax occidentalis	23072.8	B	C	A	3
Empidonax_traillii	PASSERIFORMES	Tyrannidae	Empidonax traillii	18566.7	C	C	A	5
Empidonax_virescens	PASSERIFORMES	Tyrannidae	Empidonax virescens	15146.7	C	C	A	4
Empidonax_wrightii	PASSERIFORMES	Tyrannidae	Empidonax wrightii	13732.6	C	C	A	4
Fluvicola_pica	PASSERIFORMES	Tyrannidae	Fluvicola pica	18578.7	C	D	A	3
Lathrotriccus_euleri	PASSERIFORMES	Tyrannidae	Lathrotriccus euleri	13326.3	B	C	A	3
Lessonia_rufa	PASSERIFORMES	Tyrannidae	Lessonia rufa	14584.9	A	C	A	3
Mionectes_oleagineus	PASSERIFORMES	Tyrannidae	Mionectes oleagineus	11773.7	C	D	C	2
Muscisaxicola_maclovianus	PASSERIFORMES	Tyrannidae	Muscisaxicola maclovianus	12008.6	A	C	A	3
Myiarchus_cinerascens	PASSERIFORMES	Tyrannidae	Myiarchus cinerascens	17715.8	B	B	A	4
Myiarchus_crinitus	PASSERIFORMES	Tyrannidae	Myiarchus crinitus	20786.7	B	B	A	5
Myiarchus_tuberculifer	PASSERIFORMES	Tyrannidae	Myiarchus tuberculifer	23175.4	C	B	A	3
Myiarchus_tyrannulus	PASSERIFORMES	Tyrannidae	Myiarchus tyrannulus	19322.3	B	B	A	4
Myiodynastes_luteiventris	PASSERIFORMES	Tyrannidae	Myiodynastes luteiventris	19801.1	B	B	A	3
Myiophobus_fasciatus	PASSERIFORMES	Tyrannidae	Myiophobus fasciatus	19248.3	C	C	B	2
Myiozetetes_granadensis	PASSERIFORMES	Tyrannidae	Myiozetetes granadensis	12185.8	C	D	A	2
Myiozetetes_similis	PASSERIFORMES	Tyrannidae	Myiozetetes similis	12756.1	C	D	A	2
Pitangus_sulphuratus	PASSERIFORMES	Tyrannidae	Pitangus sulphuratus	10243.5	C	D	A	4
Pyrocephalus_rubinus	PASSERIFORMES	Tyrannidae	Pyrocephalus rubinus	18181.9	C	C	A	3
Sayornis_nigricans	PASSERIFORMES	Tyrannidae	Sayornis nigricans	16607.7	B	C	B	4
Sayornis_phoebe	PASSERIFORMES	Tyrannidae	Sayornis phoebe	18746	A	C	B	3
Sayornis_saya	PASSERIFORMES	Tyrannidae	Sayornis saya	22463.6	B	C	B	4
Todirostrum_cinereum	PASSERIFORMES	Tyrannidae	Todirostrum cinereum	16191.7	B	D	C	3
Tolmomyias_sulphurescens	PASSERIFORMES	Tyrannidae	Tolmomyias sulphurescens	13126.3	C	D	C	2
Tyrannus_couchii	PASSERIFORMES	Tyrannidae	Tyrannus couchii	10307.8	C	C	A	1
Tyrannus_dominicensis	PASSERIFORMES	Tyrannidae	Tyrannus dominicensis	15123.1	C	C	A	3
Tyrannus_forficatus	PASSERIFORMES	Tyrannidae	Tyrannus forficatus	16866.7	C	C	A	5
Tyrannus_melancholicus	PASSERIFORMES	Tyrannidae	Tyrannus melancholicus	14211.3	C	C	A	4
Tyrannus_tyrannus	PASSERIFORMES	Tyrannidae	Tyrannus tyrannus	16891.5	B	C	A	4
Tyrannus_verticalis	PASSERIFORMES	Tyrannidae	Tyrannus verticalis	18637.5	C	C	A	3
Tyrannus_vociferans	PASSERIFORMES	Tyrannidae	Tyrannus vociferans	21773.5	B	C	A	3
Artamella_viridis	PASSERIFORMES	Vangidae	Artamella viridis	15929.2	B	C	A	1
Pteruthius_aenobarbus	PASSERIFORMES	Vireonidae	Pteruthius aenobarbus	15846.3	B	C	B	4
Vireo_atricapilla	PASSERIFORMES	Vireonidae	Vireo atricapilla	15700.5	C	C	B	3
Vireo_bellii	PASSERIFORMES	Vireonidae	Vireo bellii	17527.3	C	C	B	4
Vireo_cassinii	PASSERIFORMES	Vireonidae	Vireo cassinii	20351.5	C	C	B	4
Vireo_flavifrons	PASSERIFORMES	Vireonidae	Vireo flavifrons	12007.7	B	C	B	4
Vireo_flavoviridis	PASSERIFORMES	Vireonidae	Vireo flavoviridis	10782.7	C	C	B	2
Vireo_gilvus	PASSERIFORMES	Vireonidae	Vireo gilvus	24011.8	C	C	B	4
Vireo_griseus	PASSERIFORMES	Vireonidae	Vireo griseus	24151.7	C	C	B	4
Vireo_huttoni	PASSERIFORMES	Vireonidae	Vireo huttoni	9824.13	B	C	B	3
Vireo_olivaceus	PASSERIFORMES	Vireonidae	Vireo olivaceus	11574.9	B	C	B	3
Vireo_solitarius	PASSERIFORMES	Vireonidae	Vireo solitarius	15382.2	C	C	B	4
Zosterops_japonicus	PASSERIFORMES	Zosteropidae	Zosterops japonicus	23009.9	C	C	B	3
Zosterops_lateralis	PASSERIFORMES	Zosteropidae	Zosterops lateralis	19152.8	C	C	B	3
Zosterops_pallidus	PASSERIFORMES	Zosteropidae	Zosterops pallidus	15489	C	C	B	2
Zosterops_senegalensis	PASSERIFORMES	Zosteropidae	Zosterops senegalensis	17714.7	C	C	B	2
Casmerodius_albus	PELECANIFORMES	Ardeidae	Ardea alba	10737.3	C	A	A	3
Ardea_cinerea	PELECANIFORMES	Ardeidae	Ardea cinerea	11033.5	B	A	A	4
Ardea_cocoi	PELECANIFORMES	Ardeidae	Ardea cocoi	10926.9	C	A	A	3
Ardea_herodias	PELECANIFORMES	Ardeidae	Ardea herodias	14261.7	C	A	A	3
Ardea_melanocephala	PELECANIFORMES	Ardeidae	Ardea melanocephala	11373.1	C	A	A	3
Ardea_purpurea	PELECANIFORMES	Ardeidae	Ardea purpurea	9469.42	C	A	A	4
Ardeola_ralloides	PELECANIFORMES	Ardeidae	Ardeola ralloides	11135.2	C	A	A	1
Botaurus_lentiginosus	PELECANIFORMES	Ardeidae	Botaurus lentiginosus	11005.5	C	A	A	4
Bubulcus_ibis	PELECANIFORMES	Ardeidae	Bubulcus ibis	12452.1	B	A	A	1
Butorides_striata	PELECANIFORMES	Ardeidae	Butorides striata	9370.01	C	A	A	3
Cochlearius_cochlearius	PELECANIFORMES	Ardeidae	Cochlearius cochlearius	11818.1	B	A	A	1
Egretta_ardesiaca	PELECANIFORMES	Ardeidae	Egretta ardesiaca	10871.2	C	A	A	3
Egretta_caerulea	PELECANIFORMES	Ardeidae	Egretta caerulea	12160.7	B	A	A	4
Egretta_novaehollandiae	PELECANIFORMES	Ardeidae	Egretta novaehollandiae	10733.9	B	A	A	4
Egretta_rufescens	PELECANIFORMES	Ardeidae	Egretta rufescens	9385.02	C	A	A	4
Egretta_thula	PELECANIFORMES	Ardeidae	Egretta thula	9743.85	C	A	A	5
Egretta_tricolor	PELECANIFORMES	Ardeidae	Egretta tricolor	11915.2	C	A	A	3
Ixobrychus_cinnamomeus	PELECANIFORMES	Ardeidae	Ixobrychus cinnamomeus	8560.43	C	A	A	4
Ixobrychus_exilis	PELECANIFORMES	Ardeidae	Ixobrychus exilis	11195.4	C	A	A	4
Ixobrychus_minutus	PELECANIFORMES	Ardeidae	Ixobrychus minutus	9726.82	C	A	A	6
Ixobrychus_sinensis	PELECANIFORMES	Ardeidae	Ixobrychus sinensis	10977.5	C	A	A	3
Nyctanassa_violacea	PELECANIFORMES	Ardeidae	Nyctanassa violacea	11626	C	A	A	4
Nycticorax_nycticorax	PELECANIFORMES	Ardeidae	Nycticorax nycticorax	11399.8	C	A	A	3
Pelecanus_erythrorhynchos	PELECANIFORMES	Pelecanidae	Pelecanus erythrorhynchos	15408.5	A	A	A	3
Pelecanus_occidentalis	PELECANIFORMES	Pelecanidae	Pelecanus occidentalis	14589.5	C	A	A	2
Scopus_umbretta	PELECANIFORMES	Scopidae	Scopus umbretta	14128.3	B	D	A	6
Bostrychia_hagedash	PELECANIFORMES	Threskiornithidae	Bostrychia hagedash	14649.8	C	A	A	3
Eudocimus_albus	PELECANIFORMES	Threskiornithidae	Eudocimus albus	14107.1	B	A	A	3
Eudocimus_ruber	PELECANIFORMES	Threskiornithidae	Eudocimus ruber	11571	B	A	A	2
Platalea_ajaja	PELECANIFORMES	Threskiornithidae	Platalea ajaja	16270.4	C	A	A	3
Plegadis_chihi	PELECANIFORMES	Threskiornithidae	Plegadis chihi	17557.8	C	A	A	4
Plegadis_falcinellus	PELECANIFORMES	Threskiornithidae	Plegadis falcinellus	17805	C	A	A	3
Phaethon_aethereus	PHAETHONTIFORMES	Phaethontidae	Phaethon aethereus	18594.6	A	B	A	1
Phaethon_lepturus	PHAETHONTIFORMES	Phaethontidae	Phaethon lepturus	11222.8	A	B	A	1
Phaethon_rubricauda	PHAETHONTIFORMES	Phaethontidae	Phaethon rubricauda	10062.8	A	B	A	1
Phoenicopterus_ruber	PHOENICOPTERIFORMES	Phoenicopteridae	Phoenicopterus ruber	15413.4	A	A	A	1
Nystalus_maculatus	PICIFORMES	Bucconidae	Nystalus maculatus	13009.5	A	B	A	2
Galbula_ruficauda	PICIFORMES	Galbulidae	Galbula ruficauda	16458	B	B	A	1
Lybius_torquatus	PICIFORMES	Lybiidae	Lybius torquatus	19909.1	B	B	A	1
Trachyphonus_vaillantii	PICIFORMES	Lybiidae	Trachyphonus vaillantii	11951	B	B	A	2
Campethera_bennettii	PICIFORMES	Picidae	Campethera bennettii	24548.4	B	B	A	1
Colaptes_auratus	PICIFORMES	Picidae	Colaptes auratus	25329.6	B	B	A	10
Dendrocopos_major	PICIFORMES	Picidae	Dendrocopos major	20234.7	B	B	A	5
Picoides_nuttallii	PICIFORMES	Picidae	Dryobates nuttallii	32033.4	B	B	A	4
Picoides_pubescens	PICIFORMES	Picidae	Dryobates pubescens	32415	B	B	A	5
Picoides_scalaris	PICIFORMES	Picidae	Dryobates scalaris	28918.4	B	B	A	3
Dryocopus_pileatus	PICIFORMES	Picidae	Dryocopus pileatus	16678.3	B	B	A	4
Jynx_torquilla	PICIFORMES	Picidae	Jynx torquilla	35750.8	B	B	A	10
Picoides_borealis	PICIFORMES	Picidae	Leuconotopicus borealis	29672.5	B	B	A	1
Picoides_villosus	PICIFORMES	Picidae	Leuconotopicus villosus	25160.3	B	B	A	4
Melanerpes_aurifrons	PICIFORMES	Picidae	Melanerpes aurifrons	22427.4	B	B	A	5
Melanerpes_carolinus	PICIFORMES	Picidae	Melanerpes carolinus	26380.8	B	B	A	4
Melanerpes_erythrocephalus	PICIFORMES	Picidae	Melanerpes erythrocephalus	27278.1	B	B	A	4
Melanerpes_formicivorus	PICIFORMES	Picidae	Melanerpes formicivorus	19826.4	B	B	A	5
Melanerpes_lewis	PICIFORMES	Picidae	Melanerpes lewis	25462.2	B	B	A	6
Melanerpes_uropygialis	PICIFORMES	Picidae	Melanerpes uropygialis	22558.3	B	B	A	4
Picoides_arcticus	PICIFORMES	Picidae	Picoides arcticus	26944.3	B	B	A	4
Picoides_tridactylus	PICIFORMES	Picidae	Picoides tridactylus	20388.3	B	B	A	4
Picus_canus	PICIFORMES	Picidae	Picus canus	28577.1	B	B	A	2
Picus_vaillantii	PICIFORMES	Picidae	Picus vaillantii	18216.5	B	B	A	1
Picus_viridis	PICIFORMES	Picidae	Picus viridis	17046.4	B	B	A	6
Sphyrapicus_nuchalis	PICIFORMES	Picidae	Sphyrapicus nuchalis	31954.7	B	B	A	2
Sphyrapicus_varius	PICIFORMES	Picidae	Sphyrapicus varius	22664.4	B	B	A	6
Aechmophorus_occidentalis	PODICIPEDIFORMES	Podicipedidae	Aechmophorus occidentalis	21242.3	A	A	A	1
Podiceps_auritus	PODICIPEDIFORMES	Podicipedidae	Podiceps auritus	27172.6	A	A	A	4
Podiceps_cristatus	PODICIPEDIFORMES	Podicipedidae	Podiceps cristatus	16971.1	A	A	A	3
Podiceps_grisegena	PODICIPEDIFORMES	Podicipedidae	Podiceps grisegena	20935.4	A	A	A	4
Podiceps_major	PODICIPEDIFORMES	Podicipedidae	Podiceps major	24741.9	A	A	A	3
Podiceps_nigricollis	PODICIPEDIFORMES	Podicipedidae	Podiceps nigricollis	15170.1	A	A	A	5
Podilymbus_podiceps	PODICIPEDIFORMES	Podicipedidae	Podilymbus podiceps	28524.4	A	A	A	6
Tachybaptus_dominicus	PODICIPEDIFORMES	Podicipedidae	Tachybaptus dominicus	23371.9	A	A	A	4
Tachybaptus_ruficollis	PODICIPEDIFORMES	Podicipedidae	Tachybaptus ruficollis	30212.2	A	A	A	3
Diomedea_epomophora	PROCELLARIIFORMES	Diomedeidae	Diomedea epomophora	4884.94	A	A	A	1
Diomedea_exulans	PROCELLARIIFORMES	Diomedeidae	Diomedea exulans	4775.67	A	A	A	1
Phoebastria_albatrus	PROCELLARIIFORMES	Diomedeidae	Phoebastria albatrus	5265.69	A	A	A	1
Phoebastria_immutabilis	PROCELLARIIFORMES	Diomedeidae	Phoebastria immutabilis	5281.23	A	A	A	1
Phoebastria_irrorata	PROCELLARIIFORMES	Diomedeidae	Phoebastria irrorata	5703.74	A	A	A	1
Phoebastria_nigripes	PROCELLARIIFORMES	Diomedeidae	Phoebastria nigripes	4888.9	A	A	A	1
Phoebetria_palpebrata	PROCELLARIIFORMES	Diomedeidae	Phoebetria palpebrata	6767.87	A	A	A	1
Thalassarche_bulleri	PROCELLARIIFORMES	Diomedeidae	Thalassarche bulleri	6687.12	A	A	A	1
Thalassarche_chlororhynchos	PROCELLARIIFORMES	Diomedeidae	Thalassarche chlororhynchos	6195.84	A	A	A	1
Thalassarche_melanophrys	PROCELLARIIFORMES	Diomedeidae	Thalassarche melanophris	7052.62	A	A	A	1
Hydrobates_pelagicus	PROCELLARIIFORMES	Hydrobatidae	Hydrobates pelagicus	15190.9	A	B	A	1
Oceanodroma_furcata	PROCELLARIIFORMES	Hydrobatidae	Oceanodroma furcata	14339.3	A	B	A	1
Oceanodroma_homochroa	PROCELLARIIFORMES	Hydrobatidae	Oceanodroma homochroa	15418.7	A	B	A	1
Oceanodroma_leucorhoa	PROCELLARIIFORMES	Hydrobatidae	Oceanodroma leucorhoa	9094.5	A	B	A	1
Oceanodroma_melania	PROCELLARIIFORMES	Hydrobatidae	Oceanodroma melania	11750.2	A	B	A	1
Halocyptena_microsoma	PROCELLARIIFORMES	Hydrobatidae	Oceanodroma microsoma	20421.9	A	B	A	1
Oceanites_oceanicus	PROCELLARIIFORMES	Oceanitidae	Oceanites oceanicus	14421.6	A	B	A	1
Pelagodroma_marina	PROCELLARIIFORMES	Oceanitidae	Pelagodroma marina	15769.6	A	B	A	1
Puffinus_carneipes	PROCELLARIIFORMES	Procellariidae	Ardenna carneipes	11573.7	A	B	A	1
Puffinus_pacificus	PROCELLARIIFORMES	Procellariidae	Ardenna pacifica	7827.28	A	B	A	1
Puffinus_tenuirostris	PROCELLARIIFORMES	Procellariidae	Ardenna tenuirostris	9672.43	A	B	A	1
Bulweria_bulwerii	PROCELLARIIFORMES	Procellariidae	Bulweria bulwerii	10749.5	A	B	A	1
Calonectris_leucomelas	PROCELLARIIFORMES	Procellariidae	Calonectris leucomelas	7107.03	A	B	A	1
Daption_capense	PROCELLARIIFORMES	Procellariidae	Daption capense	12012	A	B	A	1
Fulmarus_glacialis	PROCELLARIIFORMES	Procellariidae	Fulmarus glacialis	9320.38	A	A	A	1
Halobaena_caerulea	PROCELLARIIFORMES	Procellariidae	Halobaena caerulea	8878.57	A	B	A	2
Macronectes_giganteus	PROCELLARIIFORMES	Procellariidae	Macronectes giganteus	9731.13	A	A	A	1
Pachyptila_turtur	PROCELLARIIFORMES	Procellariidae	Pachyptila turtur	12529.3	A	B	A	1
Pagodroma_nivea	PROCELLARIIFORMES	Procellariidae	Pagodroma nivea	11643.1	A	B	A	1
Procellaria_aequinoctialis	PROCELLARIIFORMES	Procellariidae	Procellaria aequinoctialis	6760.82	A	B	A	1
Pterodroma_leucoptera	PROCELLARIIFORMES	Procellariidae	Pterodroma leucoptera	6334	A	B	A	1
Puffinus_assimilis	PROCELLARIIFORMES	Procellariidae	Puffinus assimilis	10162.6	A	B	A	1
Puffinus_lherminieri	PROCELLARIIFORMES	Procellariidae	Puffinus lherminieri	13222.9	A	B	A	1
Puffinus_puffinus	PROCELLARIIFORMES	Procellariidae	Puffinus puffinus	8899.81	A	B	A	1
Cacatua_sanguinea	PSITTACIFORMES	Cacatuidae	Cacatua sanguinea	27954.7	B	B	A	2
Calyptorhynchus_baudinii	PSITTACIFORMES	Cacatuidae	Calyptorhynchus baudinii	25151.4	B	B	A	1
Amazona_ochrocephala	PSITTACIFORMES	Psittacidae	Amazona ochrocephala	19997	B	B	A	1
Forpus_conspicillatus	PSITTACIFORMES	Psittacidae	Forpus conspicillatus	33799.7	B	B	A	4
Psittacus_erithacus	PSITTACIFORMES	Psittacidae	Psittacus erithacus	17283.1	B	B	A	1
Agapornis_roseicollis	PSITTACIFORMES	Psittaculidae	Agapornis roseicollis	24049.6	A	C	A	1
Aprosmictus_erythropterus	PSITTACIFORMES	Psittaculidae	Aprosmictus erythropterus	15733.5	B	B	A	1
Melopsittacus_undulatus	PSITTACIFORMES	Psittaculidae	Melopsittacus undulatus	40626.1	B	B	A	1
Micropsitta_keiensis	PSITTACIFORMES	Psittaculidae	Micropsitta keiensis	46992.9	B	B	A	1
Platycercus_icterotis	PSITTACIFORMES	Psittaculidae	Platycercus icterotis	18610.7	B	B	A	1
Prosopeia_tabuensis	PSITTACIFORMES	Psittaculidae	Prosopeia tabuensis	18935	B	B	A	2
Pterocles_alchata	PTEROCLIFORMES	Pteroclidae	Pterocles alchata	12015	A	A	A	3
Pterocles_namaqua	PTEROCLIFORMES	Pteroclidae	Pterocles namaqua	12678.4	A	A	A	3
Pterocles_orientalis	PTEROCLIFORMES	Pteroclidae	Pterocles orientalis	11312.6	A	A	A	3
Syrrhaptes_paradoxus	PTEROCLIFORMES	Pteroclidae	Syrrhaptes paradoxus	12933.6	A	A	A	1
Rhea_americana	RHEIFORMES	Rheidae	Rhea americana	9192.64	A	A	A	1
Rhea_pennata	RHEIFORMES	Rheidae	Rhea pennata	9413.68	A	A	A	1
Aptenodytes_patagonicus	SPHENISCIFORMES	Spheniscidae	Aptenodytes patagonicus	17162.1	A	A	A	1
Eudyptes_chrysocome	SPHENISCIFORMES	Spheniscidae	Eudyptes chrysocome	16810.4	A	A	A	1
Eudyptes_chrysolophus	SPHENISCIFORMES	Spheniscidae	Eudyptes chrysolophus	17103.2	A	A	A	1
Eudyptes_pachyrhynchus	SPHENISCIFORMES	Spheniscidae	Eudyptes pachyrhynchus	16869.2	A	B	A	1
Eudyptula_minor	SPHENISCIFORMES	Spheniscidae	Eudyptula minor	16264.9	A	B	A	1
Pygoscelis_adeliae	SPHENISCIFORMES	Spheniscidae	Pygoscelis adeliae	19483.8	A	A	A	1
Pygoscelis_antarcticus	SPHENISCIFORMES	Spheniscidae	Pygoscelis antarcticus	24242.5	A	A	A	1
Pygoscelis_papua	SPHENISCIFORMES	Spheniscidae	Pygoscelis papua	18658	A	A	A	1
Spheniscus_demersus	SPHENISCIFORMES	Spheniscidae	Spheniscus demersus	21203.7	A	B	A	1
Spheniscus_magellanicus	SPHENISCIFORMES	Spheniscidae	Spheniscus magellanicus	18961.8	A	B	A	1
Aegolius_acadicus	STRIGIFORMES	Strigidae	Aegolius acadicus	17562.6	B	B	A	5
Aegolius_funereus	STRIGIFORMES	Strigidae	Aegolius funereus	24908	B	B	A	1
Asio_flammeus	STRIGIFORMES	Strigidae	Asio flammeus	13290	A	A	A	6
Asio_otus	STRIGIFORMES	Strigidae	Asio otus	14063.6	B	B	A	6
Athene_cunicularia	STRIGIFORMES	Strigidae	Athene cunicularia	17284.5	A	B	A	3
Bubo_africanus	STRIGIFORMES	Strigidae	Bubo africanus	15753.9	A	A	A	2
Bubo_bubo	STRIGIFORMES	Strigidae	Bubo bubo	18753.1	B	B	A	3
Bubo_scandiaca	STRIGIFORMES	Strigidae	Bubo scandiacus	15708.9	A	A	A	5
Bubo_virginianus	STRIGIFORMES	Strigidae	Bubo virginianus	15744.6	B	A	A	3
Glaucidium_brasilianum	STRIGIFORMES	Strigidae	Glaucidium brasilianum	25841.9	B	B	A	4
Glaucidium_gnoma	STRIGIFORMES	Strigidae	Glaucidium gnoma	22591.7	B	B	A	3
Megascops_kennicottii	STRIGIFORMES	Strigidae	Megascops kennicottii	17177.6	B	B	A	4
Micrathene_whitneyi	STRIGIFORMES	Strigidae	Micrathene whitneyi	17519.7	B	B	A	2
Otus_bakkamoena	STRIGIFORMES	Strigidae	Otus bakkamoena	22212.8	B	B	A	3
Otus_brucei	STRIGIFORMES	Strigidae	Otus brucei	17432.6	B	B	A	3
Otus_scops	STRIGIFORMES	Strigidae	Otus scops	23276.9	B	B	A	3
Strix_varia	STRIGIFORMES	Strigidae	Strix varia	13690.9	B	B	A	2
Strix_virgata	STRIGIFORMES	Strigidae	Strix virgata	14690.4	B	B	A	2
Surnia_ulula	STRIGIFORMES	Strigidae	Surnia ulula	17682.9	B	B	A	4
Phodilus_badius	STRIGIFORMES	Tytonidae	Phodilus badius	19124	B	B	A	4
Tyto_alba	STRIGIFORMES	Tytonidae	Tyto alba	21639.1	B	B	A	8
Struthio_camelus	STRUTHIONIFORMES	Struthionidae	Struthio camelus	14492	A	A	A	1
Anhinga_anhinga	SULIFORMES	Anhingidae	Anhinga anhinga	19617.7	B	A	A	5
Anhinga_melanogaster	SULIFORMES	Anhingidae	Anhinga melanogaster	18780.3	B	A	A	4
Fregata_magnificens	SULIFORMES	Fregatidae	Fregata magnificens	11617.9	B	A	A	1
Fregata_minor	SULIFORMES	Fregatidae	Fregata minor	7263.84	B	A	A	1
Phalacrocorax_atriceps	SULIFORMES	Phalacrocoracidae	Leucocarbo atriceps	19159.1	A	A	A	2
Phalacrocorax_pygmeus	SULIFORMES	Phalacrocoracidae	Microcarbo pygmaeus	16514.7	C	A	A	3
Phalacrocorax_aristotelis	SULIFORMES	Phalacrocoracidae	Phalacrocorax aristotelis	22305.3	A	B	A	3
Phalacrocorax_auritus	SULIFORMES	Phalacrocoracidae	Phalacrocorax auritus	23658.4	B	A	A	3
Phalacrocorax_brasilianus	SULIFORMES	Phalacrocoracidae	Phalacrocorax brasilianus	23765.6	C	A	A	5
Phalacrocorax_carbo	SULIFORMES	Phalacrocoracidae	Phalacrocorax carbo	21501.5	C	A	A	4
Phalacrocorax_magellanicus	SULIFORMES	Phalacrocoracidae	Phalacrocorax magellanicus	20981.6	A	A	A	3
Phalacrocorax_pelagicus	SULIFORMES	Phalacrocoracidae	Phalacrocorax pelagicus	19324.7	A	B	A	3
Phalacrocorax_penicillatus	SULIFORMES	Phalacrocoracidae	Phalacrocorax penicillatus	19481.7	A	A	A	4
Phalacrocorax_urile	SULIFORMES	Phalacrocoracidae	Phalacrocorax urile	26770.7	A	A	A	4
Morus_bassanus	SULIFORMES	Sulidae	Morus bassanus	17662.2	A	A	A	1
Morus_serrator	SULIFORMES	Sulidae	Morus serrator	17811.8	A	A	A	1
Sula_dactylatra	SULIFORMES	Sulidae	Sula dactylatra	24212.8	A	A	A	2
Sula_leucogaster	SULIFORMES	Sulidae	Sula leucogaster	24587.2	A	A	A	2
Sula_nebouxii	SULIFORMES	Sulidae	Sula nebouxii	22570.7	A	A	A	2
Sula_sula	SULIFORMES	Sulidae	Sula sula	18188.1	C	A	A	1
Crypturellus_cinnamomeus	TINAMIFORMES	Tinamidae	Crypturellus cinnamomeus	10303.7	A	A	A	1
Crypturellus_soui	TINAMIFORMES	Tinamidae	Crypturellus soui	15251.4	A	A	A	1
Crypturellus_tataupa	TINAMIFORMES	Tinamidae	Crypturellus tataupa	13159.8	A	A	A	4
Crypturellus_undulatus	TINAMIFORMES	Tinamidae	Crypturellus undulatus	8887.53	A	A	A	1
Eudromia_elegans	TINAMIFORMES	Tinamidae	Eudromia elegans	10464.1	A	A	A	2
Nothoprocta_perdicaria	TINAMIFORMES	Tinamidae	Nothoprocta perdicaria	10506.6	A	A	A	3
Nothura_boraquira	TINAMIFORMES	Tinamidae	Nothura boraquira	11180	A	A	A	1
Nothura_maculosa	TINAMIFORMES	Tinamidae	Nothura maculosa	11899.1	A	A	A	1
Rhynchotus_rufescens	TINAMIFORMES	Tinamidae	Rhynchotus rufescens	8205.41	A	A	A	1
Tinamus_major	TINAMIFORMES	Tinamidae	Tinamus major	10965.6	A	A	A	1
Harpactes_erythrocephalus	TROGONIFORMES	Trogonidae	Harpactes erythrocephalus	22220.7	B	B	A	3
Pharomachrus_mocinno	TROGONIFORMES	Trogonidae	Pharomachrus mocinno	17042.5	B	B	A	1
Trogon_elegans	TROGONIFORMES	Trogonidae	Trogon elegans	24791.7	B	B	A	4
Cyanocompsa_brissonii	PASSERIFORMES	Cardinalidae	Cyanocompsa brissonii	19295.6	C	C	A	3
Cyanocompsa_cyanoides	PASSERIFORMES	Cardinalidae	Cyanocompsa cyanoides	17129.6	B	C	A	3
Buteo_albicaudatus	ACCIPITRIFORMES	Accipitridae	Geranoaetus albicaudatus	15209.7	C	A	A	2
Notes:
Site: A-Others; B-Tree; C-Non-tree
Structure: A-Scrape/platform; B-Cavity; C-Cup; D-Dome
Attachment: A-Base; B-Lateral/horizontal; C-Pensile
